# Supplementary material for: Whole-genome resequencing of Xishuangbanna fighting chicken to identify signatures of selection
Source: Genet Sel Evol. 2016 Aug 26;48(1):62. doi: 10.1186/s12711-016-0239-4 (PMC5000499; doi:10.1186/s12711-016-0239-4)
Supplement: Supplementary file 1 — 10.1186/s12711-016-0239-4 Summary of the downloaded chicken genome re-sequencing data. Description: The table provides sequencing depth and accession numbers from the downloaded chicken genome. [file 12711_2016_239_MOESM1_ESM.xls]

## Sheet: Additional file 1
Table S1 | Summary of the downloaded chicken genome re-sequencing data
Breed	Individual	High-quality base	Depth (×)	Accession No
Red Junglefowl	1	16097510000	15.1	SRS524487
Red Junglefowl	2	38700977800	36.6	SRS589257
Red Junglefowl	3	21136469800	19.9	SRS589256
Red Junglefowl	4	17270613400	16.3	SRS589255
Red Junglefowl	5	28012918200	26.4	SRS589254
Red Junglefowl	6	15926820600	14.7	SRS589253
Xishuangbanna fighting chicken	1	19064994600	17.9	SRS589245
Xishuangbanna fighting chicken	2	11839201400	11.1	SRS589246
Xishuangbanna fighting chicken	3	18673360400	17.6	SRS589247
Xishuangbanna fighting chicken	4	18853451200	17.7	SRS589248
Xishuangbanna fighting chicken	5	20052052800	18.9	SRS589249
Xishuangbanna fighting chicken	6	21671430200	20.4	SRS589250
Xishuangbanna fighting chicken	7	15462861400	14.2	SRS589251
Xishuangbanna fighting chicken	8	21537458200	20.1	SRS589252
