# Supplementary material for: Whole-genome resequencing of Xishuangbanna fighting chicken to identify signatures of selection
Source: Genet Sel Evol. 2016 Aug 26;48(1):62. doi: 10.1186/s12711-016-0239-4 (PMC5000499; doi:10.1186/s12711-016-0239-4)
Supplement: Supplementary file 2 — 10.1186/s12711-016-0239-4 Summary and annotation of SNPs in Xishuangbanna fighting chicken (YNLC) and Red Jungle Fowl (RJF). [file 12711_2016_239_MOESM2_ESM.xls]

## Sheet: Additional file 2
Table S2 | Summary and annotation of SNPs in Xishuangbanna fighting chicken (YNLC) and Red Jungle Fowl (RJF)
Category	YNLC	RJF	Total
Upstream	186263	186945	224430
Exonic
Stop gain	379	374	488
Stop loss	51	58	64
Synonymous	126014	130937	157717
Non-synonymous	51933	53161	67649
Intronic	5098263	5386553	6340186
Splicing	510	505	614
Downstream	163867	169924	204168
upstream/downstream	6747	6559	8014
Intergenic	7515849	7938746	9401056
Total	13149876	13873762	16404386
