# Supplementary material for: Whole-genome resequencing of Xishuangbanna fighting chicken to identify signatures of selection
Source: Genet Sel Evol. 2016 Aug 26;48(1):62. doi: 10.1186/s12711-016-0239-4 (PMC5000499; doi:10.1186/s12711-016-0239-4)
Supplement: Supplementary file 3 — 10.1186/s12711-016-0239-4 Putatively selected genes (top 5 % level of \documentclass[12pt]{minimal} \usepackage{amsmath} \usepackage{wasysym} \usepackage{amsfonts} \usepackage{amssymb} \usepackage{amsbsy} \usepackage{mathrsfs} \usepackage{upgreek} \setlength{\oddsidemargin}{-69pt} \begin{document}$${\text{ZH}}_{\text{p}}$$\end{document}ZHp and \documentclass[12pt]{minimal} \usepackage{amsmath} \usepackage{wasysym} \usepackage{amsfonts} \usepackage{amssymb} \usepackage{amsbsy} \usepackage{mathrsfs} \usepackage{upgreek} \setlength{\oddsidemargin}{-69pt} \begin{document}$${\text{Z}}F_{\text{ST}}$$\end{document}ZFST values) in the Xishuangbanna fighting chicken (YNLC). [file 12711_2016_239_MOESM3_ESM.xls]

## Sheet: Additional file 3
Table S3 |Putatively selected genes (top 5 % level ZHp and ZFst values) in the Xishuangbanna fighting chicken (YNLC)
GeneID	TranscriptID	Description	Gene symbol	Rubin et al. 2010
ENSGALG00000000241	ENSGALT00000000320	stAR-related lipid transfer protein 4 [Source:RefSeq peptide;Acc:NP_001073210]	STARD4
ENSGALG00000000244	ENSGALT00000000323	calcium/calmodulin-dependent protein kinase IV [Source:HGNC Symbol;Acc:HGNC:1464]	CAMK4
ENSGALG00000000255	ENSGALT00000000334	mannosidase, alpha, class 2A, member 1 [Source:HGNC Symbol;Acc:HGNC:6824]	MAN2A1
ENSGALG00000000264	ENSGALT00000000344	Uncharacterized protein {ECO:0000313|Ensembl:ENSGALP00000000343} [Source:UniProtKB/TrEMBL;Acc:F1NKQ8]
ENSGALG00000000273	ENSGALT00000000359	fer (fps/fes related) tyrosine kinase [Source:HGNC Symbol;Acc:HGNC:3655]	FER
ENSGALG00000000276	ENSGALT00000000365	F-box and leucine-rich repeat protein 17 [Source:HGNC Symbol;Acc:HGNC:13615]	FBXL17
ENSGALG00000000280	ENSGALT00000000369	ephrin-A5 precursor [Source:RefSeq peptide;Acc:NP_990515]	EFNA5
ENSGALG00000000420	ENSGALT00000000573	kelch domain containing 7A [Source:HGNC Symbol;Acc:HGNC:26791]	KLHDC7A	Overlapped
ENSGALG00000000426	ENSGALT00000000580	immunoglobin superfamily, member 21 [Source:HGNC Symbol;Acc:HGNC:28246]	IGSF21	Overlapped
ENSGALG00000000428	ENSGALT00000000584	histidine triad nucleotide-binding protein 1 [Source:RefSeq peptide;Acc:NP_990020]	chPKCI
ENSGALG00000000503	ENSGALT00000000687	peptidyl arginine deiminase, type II [Source:HGNC Symbol;Acc:HGNC:18341]	PADI2
ENSGALG00000000508	ENSGALT00000000694	succinate dehydrogenase [Source:RefSeq peptide;Acc:NP_001074344]
ENSGALG00000000514	ENSGALT00000000703	28S ribosomal protein S16, mitochondrial isoform 1 [Source:RefSeq peptide;Acc:NP_001264955]
ENSGALG00000000530	ENSGALT00000000731	solute carrier family 45, member 1 [Source:HGNC Symbol;Acc:HGNC:17939]	SLC45A1
ENSGALG00000000535	ENSGALT00000000739	ERBB receptor feedback inhibitor 1 [Source:HGNC Symbol;Acc:HGNC:18185]	ERRFI1
ENSGALG00000000628	ENSGALT00000000882	kinesin family member 21B [Source:HGNC Symbol;Acc:HGNC:29442]	KIF21B
ENSGALG00000000730	ENSGALT00000001035	calcium channel, voltage-dependent, L type, alpha 1S subunit [Source:HGNC Symbol;Acc:HGNC:1397]	CACNA1S
ENSGALG00000000742	ENSGALT00000001059	Pim-1 proto-oncogene, serine/threonine kinase [Source:HGNC Symbol;Acc:HGNC:8986]	PIM1	Overlapped
ENSGALG00000000753	ENSGALT00000001098	TBC1 domain family, member 22B [Source:HGNC Symbol;Acc:HGNC:21602]	TBC1D22B	Overlapped
ENSGALG00000000771	ENSGALT00000001117	phospholipase A2, group XV [Source:HGNC Symbol;Acc:HGNC:17163]	PLA2G15
ENSGALG00000000776	ENSGALT00000001123	bromodomain and PHD finger containing, 3 [Source:HGNC Symbol;Acc:HGNC:14256]	BRPF3	Overlapped
ENSGALG00000000780	ENSGALT00000001131	sphingomyelin phosphodiesterase 3, neutral membrane (neutral sphingomyelinase II) [Source:HGNC Symbol;Acc:HGNC:14240]	SMPD3
ENSGALG00000000800	ENSGALT00000001159	protein arginine N-methyltransferase 7 [Source:RefSeq peptide;Acc:NP_001005831]	PRMT7	Overlapped
ENSGALG00000000804	ENSGALT00000001165	solute carrier family 7, member 6 opposite strand [Source:HGNC Symbol;Acc:HGNC:25807]	SLC7A6OS	Overlapped
ENSGALG00000019759	ENSGALT00000001203	mitogen-activated protein kinase 14 [Source:HGNC Symbol;Acc:HGNC:6876]	MAPK14	Overlapped
ENSGALG00000000826	ENSGALT00000001206	mitogen-activated protein kinase 13 [Source:HGNC Symbol;Acc:HGNC:6875]	MAPK13	Overlapped
ENSGALG00000000890	ENSGALT00000001308	SRSF protein kinase 1 [Source:HGNC Symbol;Acc:HGNC:11305]	SRPK1	Overlapped
ENSGALG00000000897	ENSGALT00000001319	Tetraspan membrane protein of hair cell stereocilia homolog [Source:UniProtKB/Swiss-Prot;Acc:Q7ZZL8]	LHFPL5	Overlapped
ENSGALG00000000900	ENSGALT00000001322	colipase precursor [Source:RefSeq peptide;Acc:NP_001138963]	CLPS	Overlapped
ENSGALG00000000947	ENSGALT00000001398	peptidyl-prolyl cis-trans isomerase FKBP5 [Source:RefSeq peptide;Acc:NP_001005431]	FKBP51	Overlapped
ENSGALG00000000954	ENSGALT00000001408	sphingomyelin phosphodiesterase 2, neutral membrane (neutral sphingomyelinase) [Source:HGNC Symbol;Acc:HGNC:11121]	SMPD2	Overlapped
ENSGALG00000001668	ENSGALT00000002555	ubiquitin-conjugating enzyme E2 R2 [Source:RefSeq peptide;Acc:NP_001026582]	UBE2R2
ENSGALG00000001871	ENSGALT00000002906	Uncharacterized protein {ECO:0000313|Ensembl:ENSGALP00000002902} [Source:UniProtKB/TrEMBL;Acc:E1BXB3]
ENSGALG00000001900	ENSGALT00000002939	KIAA1045 [Source:HGNC Symbol;Acc:HGNC:29180]	KIAA1045
ENSGALG00000001918	ENSGALT00000002971	DnaJ (Hsp40) homolog, subfamily B, member 5 [Source:HGNC Symbol;Acc:HGNC:14887]	DNAJB5
ENSGALG00000001986	ENSGALT00000003093	transitional endoplasmic reticulum ATPase [Source:RefSeq peptide;Acc:NP_001038129]	VCP
ENSGALG00000002087	ENSGALT00000003255	Nuclear cap-binding protein subunit 1 [Source:UniProtKB/Swiss-Prot;Acc:Q5ZJZ6]	NCBP1
ENSGALG00000002110	ENSGALT00000003296	thiosulfate sulfurtransferase (rhodanese)-like domain containing 2 [Source:HGNC Symbol;Acc:HGNC:30087]	TSTD2
ENSGALG00000002125	ENSGALT00000003322	tropomodulin-1 [Source:RefSeq peptide;Acc:NP_990358]	TMOD1
ENSGALG00000002142	ENSGALT00000003357	diacylglycerol kinase, theta 110kDa [Source:HGNC Symbol;Acc:HGNC:2856]	DGKQ
ENSGALG00000002192	ENSGALT00000003428	receptor-type tyrosine-protein phosphatase C precursor [Source:RefSeq peptide;Acc:NP_989748]	PTPRC
ENSGALG00000002497	ENSGALT00000003932	mitochondrial Rho GTPase 2 [Source:RefSeq peptide;Acc:NP_001074335]	RHOT2
ENSGALG00000002740	ENSGALT00000004319	membrane protein, palmitoylated 2 (MAGUK p55 subfamily member 2) [Source:HGNC Symbol;Acc:HGNC:7220]	MPP2	Overlapped
ENSGALG00000002765	ENSGALT00000004366	neighbor of BRCA1 gene 1 [Source:HGNC Symbol;Acc:HGNC:6746]	NBR1	Overlapped
ENSGALG00000002781	ENSGALT00000004392	breast cancer 1, early onset [Source:RefSeq peptide;Acc:NP_989500]	BRCA1	Overlapped
ENSGALG00000002804	ENSGALT00000004437	rho-related GTP-binding protein RhoN [Source:RefSeq peptide;Acc:NP_001239052]	RND2	Overlapped
ENSGALG00000002818	ENSGALT00000004453	vesicle amine transport 1 [Source:HGNC Symbol;Acc:HGNC:16919]	VAT1	Overlapped
ENSGALG00000002823	ENSGALT00000004458	Uncharacterized protein {ECO:0000313|Ensembl:ENSGALP00000004449} [Source:UniProtKB/TrEMBL;Acc:F1NBS4]		Overlapped
ENSGALG00000002832	ENSGALT00000004470	interferon-induced protein 35 [Source:HGNC Symbol;Acc:HGNC:5399]	IFI35	Overlapped
ENSGALG00000002856	ENSGALT00000004510	RUN domain containing 1 [Source:HGNC Symbol;Acc:HGNC:25418]	RUNDC1	Overlapped
ENSGALG00000002880	ENSGALT00000004541	Uncharacterized protein {ECO:0000313|Ensembl:ENSGALP00000004532} [Source:UniProtKB/TrEMBL;Acc:F1NC49]		Overlapped
ENSGALG00000002973	ENSGALT00000004706	beclin-1 [Source:RefSeq peptide;Acc:NP_001006332]	BECN1	Overlapped
ENSGALG00000002986	ENSGALT00000004726	WNK lysine deficient protein kinase 4 [Source:HGNC Symbol;Acc:HGNC:14544]	WNK4	Overlapped
ENSGALG00000003068	ENSGALT00000004844	enhancer of zeste 1 polycomb repressive complex 2 subunit [Source:HGNC Symbol;Acc:HGNC:3526]	EZH1	Overlapped
ENSGALG00000003123	ENSGALT00000004939	contactin associated protein 1 [Source:HGNC Symbol;Acc:HGNC:8011]	CNTNAP1	Overlapped
ENSGALG00000003150	ENSGALT00000004988	tubulin, gamma 2 [Source:HGNC Symbol;Acc:HGNC:12419]	TUBG2	Overlapped
ENSGALG00000003162	ENSGALT00000005002	family with sequence similarity 134, member C [Source:HGNC Symbol;Acc:HGNC:27258]	FAM134C	Overlapped
ENSGALG00000003163	ENSGALT00000005006	Gallus gallus guanine nucleotide binding protein (G protein), alpha activating activity polypeptide O (GNAO1), mRNA. [Source:RefSeq mRNA;Acc:NM_001277550]	GNAO1
ENSGALG00000003169	ENSGALT00000005022	core-binding factor subunit beta [Source:RefSeq peptide;Acc:NP_989901]	CBFB
ENSGALG00000003183	ENSGALT00000005051	UPF0183 protein C16orf70 homolog [Source:RefSeq peptide;Acc:NP_001025736]	C11H16ORF70
ENSGALG00000003195	ENSGALT00000005064	TNFRSF1A-associated via death domain [Source:HGNC Symbol;Acc:HGNC:12030]	TRADD
ENSGALG00000003199	ENSGALT00000005068	Gallus gallus MAX-like protein X (MLX), mRNA. [Source:RefSeq mRNA;Acc:NM_001030930]	Mlx
ENSGALG00000003201	ENSGALT00000005070	F-box/LRR-repeat protein 8 [Source:RefSeq peptide;Acc:NP_001264613]	FBXL8	Overlapped
ENSGALG00000003224	ENSGALT00000005105	heat shock factor protein 4 [Source:RefSeq peptide;Acc:NP_001165845]	HSF4	Overlapped
ENSGALG00000003258	ENSGALT00000005159	dynein, axonemal, assembly factor 1 [Source:HGNC Symbol;Acc:HGNC:30539]	DNAAF1	Overlapped
ENSGALG00000003273	ENSGALT00000005176	hydroxysteroid dehydrogenase-like protein 1 [Source:RefSeq peptide;Acc:NP_001005837]	HSDL1	Overlapped
ENSGALG00000003288	ENSGALT00000005203	threonyl-tRNA synthetase, cytoplasmic [Source:RefSeq peptide;Acc:NP_001026618]	TARS
ENSGALG00000003293	ENSGALT00000005216	membrane-bound transcription factor peptidase, site 1 [Source:HGNC Symbol;Acc:HGNC:15456]	MBTPS1	Overlapped
ENSGALG00000003295	ENSGALT00000005219	ADAM metallopeptidase with thrombospondin type 1 motif, 12 [Source:HGNC Symbol;Acc:HGNC:14605]	ADAMTS12
ENSGALG00000003302	ENSGALT00000005232	solute carrier family 38, member 8 [Source:HGNC Symbol;Acc:HGNC:32434]	SLC38A8	Overlapped
ENSGALG00000003309	ENSGALT00000005243	N-terminal EF-hand calcium binding protein 2 [Source:HGNC Symbol;Acc:HGNC:23746]	NECAB2	Overlapped
ENSGALG00000003323	ENSGALT00000005262	oxidative stress induced growth inhibitor 1 [Source:HGNC Symbol;Acc:HGNC:30093]	OSGIN1	Overlapped
ENSGALG00000003374	ENSGALT00000005333	Epithelial splicing regulatory protein 2 [Source:UniProtKB/Swiss-Prot;Acc:Q5ZLR4]	ESRP2	Overlapped
ENSGALG00000003396	ENSGALT00000005367	nuclear factor of activated T-cells, cytoplasmic, calcineurin-dependent 3 [Source:HGNC Symbol;Acc:HGNC:7777]	NFATC3	Overlapped
ENSGALG00000003407	ENSGALT00000005388	dihydrouridine synthase 2 [Source:HGNC Symbol;Acc:HGNC:26014]	DUS2	Overlapped
ENSGALG00000003415	ENSGALT00000005401	DEAD (Asp-Glu-Ala-Asp) box polypeptide 28 [Source:HGNC Symbol;Acc:HGNC:17330]	DDX28	Overlapped
ENSGALG00000003425	ENSGALT00000005414	galanin receptor type 1-like [Source:RefSeq peptide;Acc:NP_001121533]		Overlapped
ENSGALG00000003433	ENSGALT00000005435	Dipeptidase {ECO:0000256|RuleBase:RU341113} [Source:UniProtKB/TrEMBL;Acc:F1NQJ0]		Overlapped
ENSGALG00000021316	ENSGALT00000005597	solute carrier family 12 (potassium/chloride transporter), member 4 [Source:HGNC Symbol;Acc:HGNC:10913]	SLC12A4	Overlapped
ENSGALG00000003547	ENSGALT00000005609	S-phase kinase-associated protein 2 [Source:RefSeq peptide;Acc:NP_001007983]	SKP2
ENSGALG00000003558	ENSGALT00000005630	NAD kinase 2, mitochondrial [Source:HGNC Symbol;Acc:HGNC:26404]	NADK2
ENSGALG00000003560	ENSGALT00000005637	sodium-dependent noradrenaline transporter [Source:RefSeq peptide;Acc:NP_990047]	SLC6A2	Overlapped
ENSGALG00000003574	ENSGALT00000005659	lysophosphatidylcholine acyltransferase 2 [Source:RefSeq peptide;Acc:NP_001025739]	LPCAT2
ENSGALG00000003605	ENSGALT00000005708	Uncharacterized protein {ECO:0000313|Ensembl:ENSGALP00000005698} [Source:UniProtKB/TrEMBL;Acc:F1NJ66]
ENSGALG00000003631	ENSGALT00000005754	chromosome 5 open reading frame 42 [Source:HGNC Symbol;Acc:HGNC:25801]	C5orf42
ENSGALG00000003688	ENSGALT00000005842	nucleoporin 155kDa [Source:HGNC Symbol;Acc:HGNC:8063]	NUP155
ENSGALG00000003708	ENSGALT00000005878	WD repeat-containing protein 70 isoform 1 [Source:RefSeq peptide;Acc:NP_001181931]	WDR70
ENSGALG00000003716	ENSGALT00000005897	glial cell derived neurotrophic factor [Source:HGNC Symbol;Acc:HGNC:4232]	GDNF
ENSGALG00000003733	ENSGALT00000005924	leukemia inhibitory factor receptor precursor [Source:RefSeq peptide;Acc:NP_989906]	LIFR
ENSGALG00000003747	ENSGALT00000005943	oncostatin M receptor [Source:HGNC Symbol;Acc:HGNC:8507]	OSMR
ENSGALG00000003775	ENSGALT00000005988	RPTOR independent companion of MTOR, complex 2 [Source:HGNC Symbol;Acc:HGNC:28611]	RICTOR
ENSGALG00000003777	ENSGALT00000005993	NEL-like 1 (chicken) [Source:HGNC Symbol;Acc:HGNC:7750]	NELL1	Overlapped
ENSGALG00000004127	ENSGALT00000006570	Uncharacterized protein {ECO:0000313|Ensembl:ENSGALP00000006560} [Source:UniProtKB/TrEMBL;Acc:E1BWI6]
ENSGALG00000004128	ENSGALT00000006571	cysteinyl leukotriene receptor 1 [Source:HGNC Symbol;Acc:HGNC:17451]	CYSLTR1
ENSGALG00000004169	ENSGALT00000006629	Uncharacterized protein {ECO:0000313|Ensembl:ENSGALP00000006618} [Source:UniProtKB/TrEMBL;Acc:E1BU38]
ENSGALG00000004187	ENSGALT00000006654	adenylate kinase isoenzyme 6 [Source:RefSeq peptide;Acc:NP_001264725]	TAF9
ENSGALG00000004195	ENSGALT00000006667	chromosome-associated kinesin KIF4 [Source:RefSeq peptide;Acc:NP_990306]	KIF4A
ENSGALG00000004249	ENSGALT00000006759	grainyhead-like 3 (Drosophila) [Source:HGNC Symbol;Acc:HGNC:25839]	GRHL3
ENSGALG00000004268	ENSGALT00000006787	NIPA-like domain containing 3 [Source:HGNC Symbol;Acc:HGNC:25233]	NIPAL3
ENSGALG00000004282	ENSGALT00000006807	Calcipressin-3 [Source:UniProtKB/Swiss-Prot;Acc:Q5ZJV6]	RCAN3
ENSGALG00000004907	ENSGALT00000007849	potassium channel tetramerization domain containing 15 [Source:HGNC Symbol;Acc:HGNC:23297]	KCTD15
ENSGALG00000004935	ENSGALT00000007898	protein LSM14 homolog A [Source:RefSeq peptide;Acc:NP_001012796]	LSM14A
ENSGALG00000004943	ENSGALT00000007911	synovial sarcoma translocation gene on chromosome 18-like 2 [Source:HGNC Symbol;Acc:HGNC:15593]	SS18L2
ENSGALG00000004949	ENSGALT00000007938	KIAA0355 [Source:HGNC Symbol;Acc:HGNC:29016]	KIAA0355
ENSGALG00000005208	ENSGALT00000008363	sphingosine-1-phosphate receptor 1 [Source:HGNC Symbol;Acc:HGNC:3165]	S1PR1	Overlapped
ENSGALG00000005229	ENSGALT00000008401	diphthamide biosynthesis 5 [Source:HGNC Symbol;Acc:HGNC:24270]	DPH5	Overlapped
ENSGALG00000005319	ENSGALT00000008525	cadherin-8 [Source:RefSeq peptide;Acc:NP_001093759]	CDH8
ENSGALG00000013809	ENSGALT00000009290	AD012Z protein [Source:RefSeq peptide;Acc:NP_001264034]
ENSGALG00000005800	ENSGALT00000009315	DDB1- and CUL4-associated factor 12 [Source:RefSeq peptide;Acc:NP_001026615]	DCAF12
ENSGALG00000005806	ENSGALT00000009323	kinesin family member 24 [Source:HGNC Symbol;Acc:HGNC:19916]	KIF24
ENSGALG00000005812	ENSGALT00000009333	Uncharacterized protein {ECO:0000313|Ensembl:ENSGALP00000009319} [Source:UniProtKB/TrEMBL;Acc:E1C3D0]
ENSGALG00000005814	ENSGALT00000009335	Uncharacterized protein {ECO:0000313|Ensembl:ENSGALP00000009321} [Source:UniProtKB/TrEMBL;Acc:F1NB98]
ENSGALG00000005818	ENSGALT00000009347	chromosome 9 open reading frame 24 [Source:HGNC Symbol;Acc:HGNC:19919]	C9orf24
ENSGALG00000005821	ENSGALT00000009350	family with sequence similarity 219, member A [Source:HGNC Symbol;Acc:HGNC:19920]	FAM219A
ENSGALG00000005831	ENSGALT00000009363	dynein, axonemal, intermediate chain 1 [Source:HGNC Symbol;Acc:HGNC:2954]	DNAI1
ENSGALG00000005839	ENSGALT00000009379	AT rich interactive domain 3C (BRIGHT-like) [Source:HGNC Symbol;Acc:HGNC:21209]	ARID3C
ENSGALG00000006137	ENSGALT00000009904	Rho GTPase activating protein 22 [Source:HGNC Symbol;Acc:HGNC:30320]	ARHGAP22	Overlapped
ENSGALG00000006144	ENSGALT00000009926	cyclin-dependent kinase 10 [Source:RefSeq peptide;Acc:NP_001103409]	CDK10
ENSGALG00000006165	ENSGALT00000009953	WDFY family member 4 [Source:HGNC Symbol;Acc:HGNC:29323]	WDFY4
ENSGALG00000006168	ENSGALT00000009958	leucine rich repeat containing 18 [Source:HGNC Symbol;Acc:HGNC:23199]	LRRC18
ENSGALG00000006174	ENSGALT00000009968	V-set and transmembrane domain containing 4 [Source:HGNC Symbol;Acc:HGNC:26470]	VSTM4
ENSGALG00000006175	ENSGALT00000009970	dipeptidase 1 (renal) [Source:HGNC Symbol;Acc:HGNC:3002]	DPEP1
ENSGALG00000006179	ENSGALT00000009974	60S ribosomal protein L13 [Source:UniProtKB/Swiss-Prot;Acc:P41125]	RPL13
ENSGALG00000006213	ENSGALT00000010028	Uncharacterized protein {ECO:0000313|Ensembl:ENSGALP00000010014} [Source:UniProtKB/TrEMBL;Acc:E1BZC9]
ENSGALG00000006222	ENSGALT00000010046	ankyrin repeat domain 11 [Source:HGNC Symbol;Acc:HGNC:21316]	ANKRD11
ENSGALG00000006223	ENSGALT00000010048	acyl-CoA synthetase family member 3 [Source:HGNC Symbol;Acc:HGNC:27288]	ACSF3
ENSGALG00000006343	ENSGALT00000010253	actin, aortic smooth muscle [Source:RefSeq peptide;Acc:NP_001026400]	ACTG2
ENSGALG00000006352	ENSGALT00000010268	cholesterol 25-hydroxylase [Source:RefSeq peptide;Acc:NP_001264283]	CH25H	Overlapped
ENSGALG00000006370	ENSGALT00000010295	tubby-related protein 1 [Source:RefSeq peptide;Acc:NP_989946]	Tulp	Overlapped
ENSGALG00000006378	ENSGALT00000010304	lipase A, lysosomal acid, cholesterol esterase [Source:HGNC Symbol;Acc:HGNC:6617]	LIPA	Overlapped
ENSGALG00000006384	ENSGALT00000010311	Uncharacterized protein {ECO:0000313|Ensembl:ENSGALP00000010297} [Source:UniProtKB/TrEMBL;Acc:F1P3J2]		Overlapped
ENSGALG00000006421	ENSGALT00000010362	solute carrier family 16, member 12 [Source:HGNC Symbol;Acc:HGNC:23094]	SLC16A12	Overlapped
ENSGALG00000006803	ENSGALT00000011005	actin-like 10 [Source:HGNC Symbol;Acc:HGNC:16127]	ACTL10
ENSGALG00000007415	ENSGALT00000011994	SH3 domain containing ring finger 2 [Source:HGNC Symbol;Acc:HGNC:26299]	SH3RF2
ENSGALG00000007494	ENSGALT00000012114	leucyl-tRNA synthetase [Source:HGNC Symbol;Acc:HGNC:6512]	LARS
ENSGALG00000007516	ENSGALT00000012154	Uncharacterized protein {ECO:0000313|Ensembl:ENSGALP00000012140} [Source:UniProtKB/TrEMBL;Acc:F1NM59]
ENSGALG00000007528	ENSGALT00000012177	transcription elongation regulator 1 [Source:HGNC Symbol;Acc:HGNC:15630]	TCERG1
ENSGALG00000007747	ENSGALT00000012560	transmembrane protein 104 [Source:RefSeq peptide;Acc:NP_001026278]	TMEM104
ENSGALG00000007770	ENSGALT00000012609	fatty acid desaturase 6 [Source:HGNC Symbol;Acc:HGNC:30459]	FADS6
ENSGALG00000007775	ENSGALT00000012615	Usher syndrome 1G (autosomal recessive) [Source:HGNC Symbol;Acc:HGNC:16356]	USH1G
ENSGALG00000007791	ENSGALT00000012634	otopetrin 2 [Source:HGNC Symbol;Acc:HGNC:19657]	OTOP2
ENSGALG00000007808	ENSGALT00000012666	HID1 domain containing [Source:HGNC Symbol;Acc:HGNC:15736]	HID1
ENSGALG00000007822	ENSGALT00000012698	immature colon carcinoma transcript 1 [Source:HGNC Symbol;Acc:HGNC:5359]	ICT1
ENSGALG00000007846	ENSGALT00000012743	Uncharacterized protein {ECO:0000313|Ensembl:ENSGALP00000012729} [Source:UniProtKB/TrEMBL;Acc:E1C8H4]		Overlapped
ENSGALG00000007848	ENSGALT00000012745	6-pyruvoyltetrahydropterin synthase [Source:HGNC Symbol;Acc:HGNC:9689]	PTS	Overlapped
ENSGALG00000007874	ENSGALT00000012787	Gallus gallus interleukin 18 (interferon-gamma-inducing factor) (IL18), mRNA. [Source:RefSeq mRNA;Acc:NM_204608]	IL18	Overlapped
ENSGALG00000007878	ENSGALT00000012795	succinate dehydrogenase [Source:RefSeq peptide;Acc:NP_001006321]	SDHD	Overlapped
ENSGALG00000007882	ENSGALT00000012801	chromosome 11 open reading frame 57 [Source:HGNC Symbol;Acc:HGNC:25569]	C11orf57	Overlapped
ENSGALG00000007885	ENSGALT00000012804	PIH1 domain containing 2 [Source:HGNC Symbol;Acc:HGNC:25210]	PIH1D2	Overlapped
ENSGALG00000007904	ENSGALT00000012830	dihydrolipoamide S-acetyltransferase [Source:HGNC Symbol;Acc:HGNC:2896]	DLAT	Overlapped
ENSGALG00000007926	ENSGALT00000012869	ATP synthase, H+ transporting, mitochondrial Fo complex, subunit d [Source:HGNC Symbol;Acc:HGNC:845]	ATP5H
ENSGALG00000007934	ENSGALT00000012890	BTB/POZ domain-containing protein KCTD2 [Source:RefSeq peptide;Acc:NP_001007914]	KCTD2
ENSGALG00000007955	ENSGALT00000012920	solute carrier family 16 (monocarboxylate transporter), member 5 [Source:HGNC Symbol;Acc:HGNC:10926]	SLC16A5
ENSGALG00000007961	ENSGALT00000012930	armadillo repeat-containing protein 7 [Source:RefSeq peptide;Acc:NP_001264930]	ARMC7
ENSGALG00000007965	ENSGALT00000012934	hematological and neurological expressed 1 protein [Source:RefSeq peptide;Acc:NP_001006425]	HN1
ENSGALG00000007971	ENSGALT00000012943	Small ubiquitin-related modifier 2 [Source:UniProtKB/Swiss-Prot;Acc:Q5ZJM9]	SUMO2
ENSGALG00000007974	ENSGALT00000012947	nuclear pore complex protein Nup85 [Source:RefSeq peptide;Acc:NP_001006426]	NUP85
ENSGALG00000007992	ENSGALT00000012976	ADP-ribosylation factor-binding protein GGA3 [Source:RefSeq peptide;Acc:NP_001026279]	GGA3
ENSGALG00000007999	ENSGALT00000012988	28S ribosomal protein S7, mitochondrial [Source:UniProtKB/Swiss-Prot;Acc:Q5ZMU0]	MRPS7
ENSGALG00000008011	ENSGALT00000013002	solute carrier family 25 (mitochondrial thiamine pyrophosphate carrier), member 19 [Source:HGNC Symbol;Acc:HGNC:14409]	SLC25A19
ENSGALG00000008016	ENSGALT00000013008	growth factor receptor-bound protein 2 [Source:RefSeq peptide;Acc:NP_989742]	GRB2
ENSGALG00000008023	ENSGALT00000013018	KIAA0195 [Source:HGNC Symbol;Acc:HGNC:28983]	KIAA0195
ENSGALG00000008034	ENSGALT00000013031	CASK interacting protein 2 [Source:HGNC Symbol;Acc:HGNC:18200]	CASKIN2
ENSGALG00000008041	ENSGALT00000013049	TSEN54 tRNA splicing endonuclease subunit [Source:HGNC Symbol;Acc:HGNC:27561]	TSEN54
ENSGALG00000008057	ENSGALT00000013074	lethal giant larvae homolog 2 (Drosophila) [Source:HGNC Symbol;Acc:HGNC:6629]	LLGL2
ENSGALG00000008926	ENSGALT00000014508	Ca++-dependent secretion activator 2 [Source:HGNC Symbol;Acc:HGNC:16018]	CADPS2
ENSGALG00000008941	ENSGALT00000014537	FEZ family zinc finger 1 [Source:HGNC Symbol;Acc:HGNC:22788]	FEZF1
ENSGALG00000008953	ENSGALT00000014559	aminoadipate-semialdehyde synthase [Source:HGNC Symbol;Acc:HGNC:17366]	AASS
ENSGALG00000008961	ENSGALT00000014581	receptor-type tyrosine-protein phosphatase zeta precursor [Source:RefSeq peptide;Acc:NP_001186241]	PTPRZ1
ENSGALG00000009341	ENSGALT00000015211	Uncharacterized protein {ECO:0000313|Ensembl:ENSGALP00000015195} [Source:UniProtKB/TrEMBL;Acc:F1P2P0]
ENSGALG00000009346	ENSGALT00000015220	hematological and neurological expressed 1-like protein [Source:RefSeq peptide;Acc:NP_001265082]	HN1L
ENSGALG00000010051	ENSGALT00000016332	molybdenum cofactor synthesis 1 [Source:HGNC Symbol;Acc:HGNC:7190]	MOCS1
ENSGALG00000010187	ENSGALT00000016558	solute carrier family 1 (neuronal/epithelial high affinity glutamate transporter, system Xag), member 1 [Source:HGNC Symbol;Acc:HGNC:10939]	SLC1A1
ENSGALG00000010683	ENSGALT00000017380	sphingosine-1-phosphate receptor 3 [Source:HGNC Symbol;Acc:HGNC:3167]	S1PR3
ENSGALG00000010688	ENSGALT00000017386	SHC (Src homology 2 domain containing) transforming protein 3 [Source:HGNC Symbol;Acc:HGNC:18181]	SHC3
ENSGALG00000010694	ENSGALT00000017393	SECIS binding protein 2 [Source:HGNC Symbol;Acc:HGNC:30972]	SECISBP2
ENSGALG00000010786	ENSGALT00000017542	diacylglycerol kinase, beta 90kDa [Source:HGNC Symbol;Acc:HGNC:2850]	DGKB
ENSGALG00000010795	ENSGALT00000017557	isoprenoid synthase domain containing [Source:HGNC Symbol;Acc:HGNC:37276]	ISPD
ENSGALG00000010812	ENSGALT00000017582	ryanodine receptor 2 (cardiac) [Source:HGNC Symbol;Acc:HGNC:10484]	RYR2
ENSGALG00000010905	ENSGALT00000017736	Sp4 transcription factor [Source:HGNC Symbol;Acc:HGNC:11209]	SP4
ENSGALG00000011251	ENSGALT00000018357	TBC1 domain family, member 5 [Source:HGNC Symbol;Acc:HGNC:19166]	TBC1D5
ENSGALG00000011276	ENSGALT00000018400	Protein BTG1 [Source:UniProtKB/Swiss-Prot;Acc:P34743]	BTG1
ENSGALG00000011283	ENSGALT00000018407	zinc finger protein 385D [Source:HGNC Symbol;Acc:HGNC:26191]	ZNF385D	Overlapped
ENSGALG00000023179	ENSGALT00000018891	Uncharacterized protein {ECO:0000313|Ensembl:ENSGALP00000018868} [Source:UniProtKB/TrEMBL;Acc:F1NW77]
ENSGALG00000026689	ENSGALT00000019338	Interferon alpha {ECO:0000313|EMBL:BAA83090.1}; Uncharacterized protein {ECO:0000313|Ensembl:ENSGALP00000019312} [Source:UniProtKB/TrEMBL;Acc:Q9PWI5]
ENSGALG00000011965	ENSGALT00000019514	zinc finger CCCH-type containing 7B [Source:HGNC Symbol;Acc:HGNC:30869]	ZC3H7B
ENSGALG00000011966	ENSGALT00000019518	ran GTPase-activating protein 1 [Source:RefSeq peptide;Acc:NP_001006237]	RANGAP1
ENSGALG00000011970	ENSGALT00000019527	chondroadherin-like precursor [Source:RefSeq peptide;Acc:NP_001239205]	CHADL
ENSGALG00000011976	ENSGALT00000019537	lethal(3)malignant brain tumor-like protein 2 [Source:RefSeq peptide;Acc:NP_001006238]	L3MBTL2
ENSGALG00000011992	ENSGALT00000019563	E1A binding protein p300 [Source:HGNC Symbol;Acc:HGNC:3373]	EP300
ENSGALG00000012153	ENSGALT00000019847	putative S-adenosyl-L-methionine-dependent methyltransferase METT5D1 [Source:RefSeq peptide;Acc:NP_001186351]	METTL15
ENSGALG00000012160	ENSGALT00000019860	kinesin-like protein KIF18A [Source:RefSeq peptide;Acc:NP_001186355]	KIF18A
ENSGALG00000012162	ENSGALT00000019863	Uncharacterized protein {ECO:0000313|Ensembl:ENSGALP00000019836} [Source:UniProtKB/TrEMBL;Acc:F1NEN9]		Overlapped
ENSGALG00000012163	ENSGALT00000019864	Brain-derived neurotrophic factor [Source:UniProtKB/Swiss-Prot;Acc:P25429]	BDNF
ENSGALG00000012324	ENSGALT00000020141	Uncharacterized protein {ECO:0000313|Ensembl:ENSGALP00000020114} [Source:UniProtKB/TrEMBL;Acc:E1C3U9]
ENSGALG00000012332	ENSGALT00000020151	Uncharacterized protein {ECO:0000313|Ensembl:ENSGALP00000020124} [Source:UniProtKB/TrEMBL;Acc:E1C3U4]
ENSGALG00000012333	ENSGALT00000020152	chromosome 7 open reading frame 25 [Source:HGNC Symbol;Acc:HGNC:21703]	C7orf25
ENSGALG00000012337	ENSGALT00000020160	mitochondrial ribosomal protein L32 [Source:HGNC Symbol;Acc:HGNC:14035]	MRPL32
ENSGALG00000012346	ENSGALT00000020170	HECT, C2 and WW domain containing E3 ubiquitin protein ligase 1 [Source:HGNC Symbol;Acc:HGNC:22195]	HECW1
ENSGALG00000012350	ENSGALT00000020176	tudor domain containing 7 [Source:HGNC Symbol;Acc:HGNC:30831]	TDRD7
ENSGALG00000012351	ENSGALT00000020177	serine/threonine-protein kinase 17A [Source:RefSeq peptide;Acc:NP_001026166]	STK17A
ENSGALG00000012352	ENSGALT00000020178	biliverdin reductase A [Source:HGNC Symbol;Acc:HGNC:1062]	BLVRA
ENSGALG00000012353	ENSGALT00000020179	Uncharacterized protein {ECO:0000313|Ensembl:ENSGALP00000020152} [Source:UniProtKB/TrEMBL;Acc:E1C3S4]		Overlapped
ENSGALG00000012360	ENSGALT00000020187	LanC lantibiotic synthetase component C-like 2 (bacterial) [Source:HGNC Symbol;Acc:HGNC:6509]	LANCL2	Overlapped
ENSGALG00000012369	ENSGALT00000020200	thiamin pyrophosphokinase 1 [Source:HGNC Symbol;Acc:HGNC:17358]	TPK1	Overlapped
ENSGALG00000012389	ENSGALT00000020228	Uncharacterized protein {ECO:0000313|Ensembl:ENSGALP00000020201} [Source:UniProtKB/TrEMBL;Acc:F1NDL7]		Overlapped
ENSGALG00000012391	ENSGALT00000020230	Uncharacterized protein {ECO:0000313|Ensembl:ENSGALP00000020203} [Source:UniProtKB/TrEMBL;Acc:F1NDL6]
ENSGALG00000012433	ENSGALT00000020322	adenylate cyclase 1 (brain) [Source:HGNC Symbol;Acc:HGNC:232]	ADCY1	Overlapped
ENSGALG00000012572	ENSGALT00000020529	Uncharacterized protein {ECO:0000313|Ensembl:ENSGALP00000020500} [Source:UniProtKB/TrEMBL;Acc:F1P2G3]
ENSGALG00000012575	ENSGALT00000020536	transducin-like enhancer of split 1 (E(sp1) homolog, Drosophila) [Source:HGNC Symbol;Acc:HGNC:11837]	TLE1
ENSGALG00000012576	ENSGALT00000020539	RAS and EF-hand domain containing [Source:HGNC Symbol;Acc:HGNC:26464]	RASEF
ENSGALG00000012594	ENSGALT00000020568	neurotrophic tyrosine kinase, receptor, type 2 [Source:HGNC Symbol;Acc:HGNC:8032]	NTRK2
ENSGALG00000012608	ENSGALT00000020586	death-associated protein kinase 1 isoform 2 [Source:RefSeq peptide;Acc:NP_001026784]	DAPK1
ENSGALG00000012610	ENSGALT00000020588	cathepsin L1 precursor [Source:RefSeq peptide;Acc:NP_001161481]	CTSL2
ENSGALG00000012620	ENSGALT00000020601	protein patched homolog 1 [Source:RefSeq peptide;Acc:NP_990291]	PTCH1
ENSGALG00000012621	ENSGALT00000020603	excision repair cross-complementation group 6-like 2 [Source:HGNC Symbol;Acc:HGNC:26922]	ERCC6L2
ENSGALG00000012623	ENSGALT00000020607	Cryptic protein [Source:UniProtKB/Swiss-Prot;Acc:Q9I8Q3]	CFC1B
ENSGALG00000012627	ENSGALT00000020613	Cell division cycle 14-like protein B {ECO:0000313|EMBL:ADD91787.1}; Uncharacterized protein {ECO:0000313|Ensembl:ENSGALP00000020584} [Source:UniProtKB/TrEMBL;Acc:D5K9Y4]	Cdc14B
ENSGALG00000012628	ENSGALT00000020614	Intracellular hyaluronan-binding protein 4 [Source:UniProtKB/Swiss-Prot;Acc:Q9I9R0]	HABP4
ENSGALG00000012629	ENSGALT00000020615	zinc finger protein 367 [Source:HGNC Symbol;Acc:HGNC:18320]	ZNF367
ENSGALG00000012755	ENSGALT00000020816	Insulin-like growth factor I [Source:UniProtKB/Swiss-Prot;Acc:P18254]	IGF-I	Overlapped
ENSGALG00000013107	ENSGALT00000021398	Sec61 gamma subunit [Source:HGNC Symbol;Acc:HGNC:18277]	SEC61G	Overlapped
ENSGALG00000013129	ENSGALT00000021433	regulation of nuclear pre-mRNA domain-containing protein 1A [Source:RefSeq peptide;Acc:NP_001026176]	RPRD1A
ENSGALG00000013177	ENSGALT00000021521	branched chain amino-acid transaminase 1, cytosolic [Source:HGNC Symbol;Acc:HGNC:976]	BCAT1
ENSGALG00000013204	ENSGALT00000021569	transcription factor SOX-5 [Source:RefSeq peptide;Acc:NP_001004385]	SOX5	Overlapped
ENSGALG00000013245	ENSGALT00000021627	Interferon type A1/A2 [Source:UniProtKB/Swiss-Prot;Acc:P42165]	IFNA
ENSGALG00000013372	ENSGALT00000021816	interleukin-7 receptor subunit alpha precursor [Source:RefSeq peptide;Acc:NP_001073575]	IL7R
ENSGALG00000013376	ENSGALT00000021820	calcyphosine-like [Source:HGNC Symbol;Acc:HGNC:28375]	CAPSL
ENSGALG00000013377	ENSGALT00000021822	LMBR1 domain-containing protein 2 [Source:RefSeq peptide;Acc:NP_001026750]	LMBRD2
ENSGALG00000013493	ENSGALT00000021979	serine palmitoyltransferase, long chain base subunit 1 [Source:HGNC Symbol;Acc:HGNC:11277]	SPTLC1
ENSGALG00000013634	ENSGALT00000022180	leucine rich repeat containing 2 [Source:HGNC Symbol;Acc:HGNC:14676]	LRRC2
ENSGALG00000013683	ENSGALT00000022247	AT rich interactive domain 1B (SWI1-like) [Source:HGNC Symbol;Acc:HGNC:18040]	ARID1B
ENSGALG00000013709	ENSGALT00000022290	translocase of inner mitochondrial membrane 21 homolog (yeast) [Source:HGNC Symbol;Acc:HGNC:25010]	TIMM21	Overlapped
ENSGALG00000013720	ENSGALT00000022302	F-box protein 15 [Source:HGNC Symbol;Acc:HGNC:13617]	FBXO15	Overlapped
ENSGALG00000014168	ENSGALT00000022916	nucleolar protein 6 (RNA-associated) [Source:HGNC Symbol;Acc:HGNC:19910]	NOL6
ENSGALG00000014516	ENSGALT00000023429	cytoplasmic polyadenylation element binding protein 2 [Source:HGNC Symbol;Acc:HGNC:21745]	CPEB2
ENSGALG00000014716	ENSGALT00000023728	interleukin-6 receptor subunit beta precursor [Source:RefSeq peptide;Acc:NP_990202]	gp130
ENSGALG00000014717	ENSGALT00000023730	ankyrin repeat domain 55 [Source:HGNC Symbol;Acc:HGNC:25681]	ANKRD55
ENSGALG00000014718	ENSGALT00000023732	mitogen-activated protein kinase kinase kinase 1, E3 ubiquitin protein ligase [Source:HGNC Symbol;Acc:HGNC:6848]	MAP3K1
ENSGALG00000014719	ENSGALT00000023734	SET domain containing 9 [Source:HGNC Symbol;Acc:HGNC:28508]	SETD9
ENSGALG00000014721	ENSGALT00000023743	Uncharacterized protein {ECO:0000313|Ensembl:ENSGALP00000023697} [Source:UniProtKB/TrEMBL;Acc:F1N931]
ENSGALG00000014727	ENSGALT00000023751	phosphodiesterase 4D, cAMP-specific [Source:HGNC Symbol;Acc:HGNC:8783]	PDE4D
ENSGALG00000014743	ENSGALT00000023774	ring finger protein 180 [Source:HGNC Symbol;Acc:HGNC:27752]	RNF180
ENSGALG00000014751	ENSGALT00000023786	ADAM metallopeptidase with thrombospondin type 1 motif, 6 [Source:HGNC Symbol;Acc:HGNC:222]	ADAMTS6
ENSGALG00000014753	ENSGALT00000023789	Centromere protein K [Source:UniProtKB/Swiss-Prot;Acc:Q1T7C1]	CENPK
ENSGALG00000014773	ENSGALT00000023835	erbb2 interacting protein [Source:HGNC Symbol;Acc:HGNC:15842]	ERBB2IP
ENSGALG00000014775	ENSGALT00000023839	splicing regulatory glutamine/lysine-rich protein 1 [Source:HGNC Symbol;Acc:HGNC:17882]	SREK1
ENSGALG00000014784	ENSGALT00000023851	microtubule associated serine/threonine kinase family member 4 [Source:HGNC Symbol;Acc:HGNC:19037]	MAST4
ENSGALG00000014783	ENSGALT00000023856	protein tyrosine phosphatase, receptor type, K [Source:HGNC Symbol;Acc:HGNC:9674]	PTPRK
ENSGALG00000014821	ENSGALT00000023928	thymocyte selection associated [Source:HGNC Symbol;Acc:HGNC:21569]	THEMIS
ENSGALG00000014823	ENSGALT00000023930	chromosome 6 open reading frame 58 [Source:HGNC Symbol;Acc:HGNC:20960]	C6orf58
ENSGALG00000014845	ENSGALT00000023962	phosphatidylinositol-specific phospholipase C, X domain containing 3 [Source:HGNC Symbol;Acc:HGNC:31822]	PLCXD3
ENSGALG00000014846	ENSGALT00000023963	succinyl-CoA:3-ketoacid-coenzyme A transferase 1, mitochondrial [Source:RefSeq peptide;Acc:NP_001006578]	OXCT1
ENSGALG00000014851	ENSGALT00000023969	F-box protein 4 [Source:HGNC Symbol;Acc:HGNC:13583]	FBXO4
ENSGALG00000014855	ENSGALT00000023973	growth hormone receptor precursor [Source:RefSeq peptide;Acc:NP_001001293]	GHR
ENSGALG00000014857	ENSGALT00000023976	selenoprotein P precursor [Source:RefSeq peptide;Acc:NP_001026780]	SEPP1
ENSGALG00000014859	ENSGALT00000023979	zinc finger protein 131 [Source:HGNC Symbol;Acc:HGNC:12915]	ZNF131
ENSGALG00000014861	ENSGALT00000023981	serine/threonine-protein kinase NIM1 [Source:RefSeq peptide;Acc:NP_001239059]	NIM1
ENSGALG00000014862	ENSGALT00000023982	hydroxymethylglutaryl-CoA synthase, cytoplasmic [Source:RefSeq peptide;Acc:NP_990742]	HMGCS1
ENSGALG00000014872	ENSGALT00000023995	fibroblast growth factor 10 precursor [Source:RefSeq peptide;Acc:NP_990027]	FGF10
ENSGALG00000014874	ENSGALT00000023997	28S ribosomal protein S30, mitochondrial [Source:RefSeq peptide;Acc:NP_990270]	MRPS30
ENSGALG00000014880	ENSGALT00000024009	poly (ADP-ribose) polymerase family, member 8 [Source:HGNC Symbol;Acc:HGNC:26124]	PARP8
ENSGALG00000014911	ENSGALT00000024048	ADP-ribosylation factor-like 15 [Source:HGNC Symbol;Acc:HGNC:25945]	ARL15
ENSGALG00000014948	ENSGALT00000024114	3-hydroxy-3-methylglutaryl-Coenzyme A reductase [Source:RefSeq peptide;Acc:NP_989816]	HMGCR
ENSGALG00000014952	ENSGALT00000024118	collagen, type IV, alpha 3 (Goodpasture antigen) binding protein [Source:HGNC Symbol;Acc:HGNC:2205]	COL4A3BP
ENSGALG00000014958	ENSGALT00000024125	ankyrin repeat and death domain containing 1B [Source:HGNC Symbol;Acc:HGNC:32525]	ANKDD1B
ENSGALG00000014960	ENSGALT00000024127	POC5 centriolar protein [Source:HGNC Symbol;Acc:HGNC:26658]	POC5
ENSGALG00000015090	ENSGALT00000024341	perilipin-2 [Source:RefSeq peptide;Acc:NP_001026591]	PLIN2
ENSGALG00000015091	ENSGALT00000024342	HAUS augmin-like complex subunit 6 [Source:RefSeq peptide;Acc:NP_001026592]	HAUS6
ENSGALG00000027314	ENSGALT00000024343	family with sequence similarity 154, member A [Source:HGNC Symbol;Acc:HGNC:28566]	FAM154A
ENSGALG00000020554	ENSGALT00000024352	ADAMTS-like 1 [Source:HGNC Symbol;Acc:HGNC:14632]	ADAMTSL1
ENSGALG00000015101	ENSGALT00000024363	Uncharacterized protein {ECO:0000313|Ensembl:ENSGALP00000024317} [Source:UniProtKB/TrEMBL;Acc:F1NKP6]
ENSGALG00000015113	ENSGALT00000024385	protein prenyltransferase alpha subunit repeat containing 1 [Source:HGNC Symbol;Acc:HGNC:30449]	PTAR1
ENSGALG00000015115	ENSGALT00000024387	MAM domain containing 2 [Source:HGNC Symbol;Acc:HGNC:23673]	MAMDC2
ENSGALG00000015118	ENSGALT00000024394	structural maintenance of chromosomes 5 [Source:HGNC Symbol;Acc:HGNC:20465]	SMC5
ENSGALG00000015138	ENSGALT00000024427	transmembrane protein 2 [Source:HGNC Symbol;Acc:HGNC:11869]	TMEM2
ENSGALG00000015144	ENSGALT00000024435	AN1-type zinc finger protein 5 [Source:RefSeq peptide;Acc:NP_001026595]	ZFAND5
ENSGALG00000015145	ENSGALT00000024440	transmembrane channel-like protein 1 [Source:RefSeq peptide;Acc:NP_001006580]	TMC1
ENSGALG00000015147	ENSGALT00000024442	retinal dehydrogenase 1 [Source:RefSeq peptide;Acc:NP_989908]	ALDH1A1
ENSGALG00000015208	ENSGALT00000024539	tyrosine-protein kinase transmembrane receptor ROR2 precursor [Source:RefSeq peptide;Acc:NP_001074185]	ROR2
ENSGALG00000015209	ENSGALT00000024541	nuclear factor interleukin-3-regulated protein [Source:RefSeq peptide;Acc:NP_989949]	NFIL3
ENSGALG00000015290	ENSGALT00000024678	Protein limb expression 1 [Source:UniProtKB/Swiss-Prot;Acc:Q8UVV7]	LIX1
ENSGALG00000015301	ENSGALT00000024694	leucyl/cystinyl aminopeptidase [Source:HGNC Symbol;Acc:HGNC:6656]	LNPEP
ENSGALG00000015311	ENSGALT00000024714	ring finger protein 38 [Source:HGNC Symbol;Acc:HGNC:18052]	RNF38
ENSGALG00000015315	ENSGALT00000024720	tripartite motif-containing protein 14 [Source:RefSeq peptide;Acc:NP_001026602]	TRIM14
ENSGALG00000015320	ENSGALT00000024727	sialic acid synthase [Source:RefSeq peptide;Acc:NP_001007976]	NANS
ENSGALG00000015326	ENSGALT00000024737	clathrin light chain A [Source:RefSeq peptide;Acc:NP_001034402]	CLTA
ENSGALG00000015331	ENSGALT00000024745	bifunctional UDP-N-acetylglucosamine 2-epimerase/N-acetylmannosamine kinase [Source:RefSeq peptide;Acc:NP_001026603]	GNE
ENSGALG00000015519	ENSGALT00000025020	Uncharacterized protein {ECO:0000313|Ensembl:ENSGALP00000024974} [Source:UniProtKB/TrEMBL;Acc:F1NQH6]		Overlapped
ENSGALG00000015595	ENSGALT00000025146	G protein-coupled receptor 78 [Source:HGNC Symbol;Acc:HGNC:4528]	GPR78
ENSGALG00000015596	ENSGALT00000025147	mitogen-activated protein kinase kinase kinase 7 [Source:HGNC Symbol;Acc:HGNC:6859]	MAP3K7
ENSGALG00000015630	ENSGALT00000025199	EGF-like repeats and discoidin I-like domains 3 [Source:HGNC Symbol;Acc:HGNC:3173]	EDIL3
ENSGALG00000015673	ENSGALT00000025275	zinc finger homeobox 4 [Source:HGNC Symbol;Acc:HGNC:30939]	ZFHX4	Overlapped
ENSGALG00000015678	ENSGALT00000025290	peroxisomal biogenesis factor 2 [Source:RefSeq peptide;Acc:NP_001008454]	PEX2
ENSGALG00000015753	ENSGALT00000025405	Guanylate cyclase {ECO:0000256|RuleBase:RU003431} [Source:UniProtKB/TrEMBL;Acc:F1NDM7]
ENSGALG00000016111	ENSGALT00000025958	CUB and Sushi multiple domains 3 [Source:HGNC Symbol;Acc:HGNC:19291]	CSMD3
ENSGALG00000016161	ENSGALT00000026040	t-SNARE domain containing 1 [Source:HGNC Symbol;Acc:HGNC:26437]	TSNARE1	Overlapped
ENSGALG00000016221	ENSGALT00000026150	EF-hand domain-containing family member C2 [Source:RefSeq peptide;Acc:NP_001032918]	EFHC2
ENSGALG00000016222	ENSGALT00000026153	norrin precursor [Source:RefSeq peptide;Acc:NP_001265015]	NDP
ENSGALG00000016341	ENSGALT00000026359	CUB and Sushi multiple domains 1 [Source:HGNC Symbol;Acc:HGNC:14026]	CSMD1
ENSGALG00000016493	ENSGALT00000026604	Uncharacterized protein {ECO:0000313|Ensembl:ENSGALP00000026553} [Source:UniProtKB/TrEMBL;Acc:E1BWA6]
ENSGALG00000016622	ENSGALT00000026830	steroid sulfatase (microsomal), isozyme S [Source:HGNC Symbol;Acc:HGNC:11425]	STS
ENSGALG00000016628	ENSGALT00000026840	neuroligin-4, X-linked [Source:RefSeq peptide;Acc:NP_001165241]	NLGN4	Overlapped
ENSGALG00000016902	ENSGALT00000027322	glypican 5 [Source:HGNC Symbol;Acc:HGNC:4453]	GPC5
ENSGALG00000017010	ENSGALT00000027476	SPRY domain-containing protein 7 [Source:UniProtKB/Swiss-Prot;Acc:Q5ZHV7]	SPRYD7
ENSGALG00000017011	ENSGALT00000027478	tripartite motif containing 13 [Source:HGNC Symbol;Acc:HGNC:9976]	TRIM13
ENSGALG00000017405	ENSGALT00000028093	natriuretic peptide receptor 3 [Source:HGNC Symbol;Acc:HGNC:7945]	NPR3
ENSGALG00000018499	ENSGALT00000029259	Uncharacterized protein {ECO:0000313|Ensembl:ENSGALP00000028598} [Source:UniProtKB/TrEMBL;Acc:E1C131]
ENSGALG00000015597	ENSGALT00000029738	carboxypeptidase Z precursor [Source:RefSeq peptide;Acc:NP_989909]	CPZ
ENSGALG00000017013	ENSGALT00000030134	Uncharacterized protein {ECO:0000313|Ensembl:ENSGALP00000029496} [Source:UniProtKB/TrEMBL;Acc:F1NP67]
ENSGALG00000017012	ENSGALT00000030136	potassium channel regulator [Source:HGNC Symbol;Acc:HGNC:18893]	KCNRG
ENSGALG00000019338	ENSGALT00000030645	Uncharacterized protein {ECO:0000313|Ensembl:ENSGALP00000030008} [Source:UniProtKB/TrEMBL;Acc:F1NFT4]
ENSGALG00000012354	ENSGALT00000031104	vesicular, overexpressed in cancer, prosurvival protein 1 [Source:HGNC Symbol;Acc:HGNC:34518]	VOPP1	Overlapped
ENSGALG00000019598	ENSGALT00000031107	proteasome subunit alpha type-2 [Source:RefSeq peptide;Acc:NP_001012878]	PSMA2
ENSGALG00000019736	ENSGALT00000031342	melanin-concentrating hormone receptor 1 [Source:HGNC Symbol;Acc:HGNC:4479]	MCHR1
ENSGALG00000019741	ENSGALT00000031350	PSMC3 interacting protein [Source:HGNC Symbol;Acc:HGNC:17928]	PSMC3IP
ENSGALG00000019751	ENSGALT00000031370	NEDD9-interacting protein with calponin homology and LIM domains [Source:RefSeq peptide;Acc:NP_001026747]	MICAL1	Overlapped
ENSGALG00000000953	ENSGALT00000031371	TEA domain family member 3 [Source:HGNC Symbol;Acc:HGNC:11716]	TEAD3	Overlapped
ENSGALG00000015184	ENSGALT00000032809	transducin-like enhancer protein 4 [Source:RefSeq peptide;Acc:NP_989568]	TLE4
ENSGALG00000014956	ENSGALT00000032847	DNA polymerase kappa [Source:RefSeq peptide;Acc:NP_989514]	DINB1
ENSGALG00000020884	ENSGALT00000033499	Uncharacterized protein {ECO:0000313|Ensembl:ENSGALP00000032858} [Source:UniProtKB/TrEMBL;Acc:F1P4C9]		Overlapped
ENSGALG00000006161	ENSGALT00000033674	Gallus gallus chromatin modifying protein 1A (CHMP1A), mRNA. [Source:RefSeq mRNA;Acc:NM_001025440]	CHMP1A
ENSGALG00000004951	ENSGALT00000034006	Uncharacterized protein {ECO:0000313|Ensembl:ENSGALP00000033364} [Source:UniProtKB/TrEMBL;Acc:F1NSD8]
ENSGALG00000021163	ENSGALT00000034078	uncharacterized protein LOC427470 [Source:RefSeq peptide;Acc:NP_001182367]
ENSGALG00000021304	ENSGALT00000034345	RAN binding protein 3-like [Source:HGNC Symbol;Acc:HGNC:26353]	RANBP3L
ENSGALG00000021324	ENSGALT00000034387	Uncharacterized protein {ECO:0000313|Ensembl:ENSGALP00000033745} [Source:UniProtKB/TrEMBL;Acc:F1NIG2]		Overlapped
ENSGALG00000021325	ENSGALT00000034389	Uncharacterized protein {ECO:0000313|Ensembl:ENSGALP00000033747} [Source:UniProtKB/TrEMBL;Acc:E1BV22]		Overlapped
ENSGALG00000021345	ENSGALT00000034432	UDP-GlcNAc:betaGal beta-1,3-N-acetylglucosaminyltransferase 9 [Source:HGNC Symbol;Acc:HGNC:28714]	B3GNT9
ENSGALG00000021365	ENSGALT00000034480	dynactin subunit 3 [Source:RefSeq peptide;Acc:NP_001026616]	DCTN3
ENSGALG00000021452	ENSGALT00000034628	Uncharacterized protein {ECO:0000313|Ensembl:ENSGALP00000033985} [Source:UniProtKB/TrEMBL;Acc:F1NFT9]
ENSGALG00000021843	ENSGALT00000035387	methylglutaconyl-CoA hydratase, mitochondrial isoform 1 [Source:RefSeq peptide;Acc:NP_001239535]	AUH
ENSGALG00000018479	ENSGALT00000035390	Uncharacterized protein {ECO:0000313|Ensembl:ENSGALP00000034663} [Source:UniProtKB/TrEMBL;Acc:E1BTQ7]
ENSGALG00000015770	ENSGALT00000036803	amyloid beta A4 protein precursor [Source:RefSeq peptide;Acc:NP_989639]	APP
ENSGALG00000013124	ENSGALT00000037064	formin homology 2 domain containing 3 [Source:HGNC Symbol;Acc:HGNC:26178]	FHOD3
ENSGALG00000013001	ENSGALT00000037100	catenin (cadherin-associated protein), delta 2 [Source:HGNC Symbol;Acc:HGNC:2516]	CTNND2
ENSGALG00000012363	ENSGALT00000037413	Epidermal growth factor receptor [Source:UniProtKB/Swiss-Prot;Acc:P13387]	EGFR	Overlapped
ENSGALG00000012329	ENSGALT00000037435	transcriptional activator GLI3 [Source:RefSeq peptide;Acc:NP_001258832]	GLI3
ENSGALG00000023024	ENSGALT00000037441	M-phase specific PLK1 interacting protein [Source:HGNC Symbol;Acc:HGNC:16002]	MPLKIP
ENSGALG00000010697	ENSGALT00000037939	sema domain, immunoglobulin domain (Ig), transmembrane domain (TM) and short cytoplasmic domain, (semaphorin) 4D [Source:HGNC Symbol;Acc:HGNC:10732]	SEMA4D
ENSGALG00000011958	ENSGALT00000037963	Transcription factor VBP [Source:UniProtKB/Swiss-Prot;Acc:Q92172]	TEF
ENSGALG00000023245	ENSGALT00000038156	Uncharacterized protein {ECO:0000313|Ensembl:ENSGALP00000037364} [Source:UniProtKB/TrEMBL;Acc:E1C4R7]
ENSGALG00000023265	ENSGALT00000038224	Uncharacterized protein {ECO:0000313|Ensembl:ENSGALP00000037430} [Source:UniProtKB/TrEMBL;Acc:F1P1P8]
ENSGALG00000010055	ENSGALT00000038248	dishevelled associated activator of morphogenesis 2 [Source:HGNC Symbol;Acc:HGNC:18143]	DAAM2	Overlapped
ENSGALG00000023472	ENSGALT00000038848	Sulfotransferase {ECO:0000256|RuleBase:RU361155} [Source:UniProtKB/TrEMBL;Acc:E1BYE0]
ENSGALG00000000507	ENSGALT00000038850	copine VII [Source:HGNC Symbol;Acc:HGNC:2320]	CPNE7
ENSGALG00000014877	ENSGALT00000038929	embigin [Source:RefSeq peptide;Acc:NP_989888]	ZOV3
ENSGALG00000023503	ENSGALT00000038970	coiled-coil domain containing 152 [Source:HGNC Symbol;Acc:HGNC:34438]	CCDC152
ENSGALG00000023552	ENSGALT00000039152	sperm flagellar 2 [Source:HGNC Symbol;Acc:HGNC:26293]	SPEF2
ENSGALG00000005759	ENSGALT00000039477	Interferon type B [Source:UniProtKB/Swiss-Prot;Acc:Q90873]	IFNB
ENSGALG00000002837	ENSGALT00000039748	60S ribosomal protein L27 [Source:UniProtKB/Swiss-Prot;Acc:P61355]	RPL27	Overlapped
ENSGALG00000002937	ENSGALT00000039775	Proteasome activator complex subunit 3 [Source:UniProtKB/Swiss-Prot;Acc:Q5F3J5]	PSME3	Overlapped
ENSGALG00000023786	ENSGALT00000039844	pleckstrin homology domain containing, family H (with MyTH4 domain) member 3 [Source:HGNC Symbol;Acc:HGNC:26105]	PLEKHH3	Overlapped
ENSGALG00000006351	ENSGALT00000039919	tumor necrosis factor receptor superfamily member 6 precursor [Source:RefSeq peptide;Acc:NP_001186416]	FAS	Overlapped
ENSGALG00000012170	ENSGALT00000040172	Protein lin-7 homolog C [Source:UniProtKB/Swiss-Prot;Acc:Q5F425]	LIN7B
ENSGALG00000004231	ENSGALT00000040455	interferon, lambda receptor 1 [Source:HGNC Symbol;Acc:HGNC:18584]	IFNLR1
ENSGALG00000004198	ENSGALT00000040650	PDZ domain-containing protein 11 [Source:UniProtKB/Swiss-Prot;Acc:Q5ZIK2]	PDZD11
ENSGALG00000000468	ENSGALT00000040669	regulator of chromosome condensation 2 [Source:HGNC Symbol;Acc:HGNC:30297]	RCC2
ENSGALG00000000449	ENSGALT00000040676	Rho guanine nucleotide exchange factor (GEF) 10-like [Source:HGNC Symbol;Acc:HGNC:25540]	ARHGEF10L	Overlapped
ENSGALG00000024286	ENSGALT00000041022	Uncharacterized protein {ECO:0000313|Ensembl:ENSGALP00000040227} [Source:UniProtKB/TrEMBL;Acc:E1BRH6]
ENSGALG00000024449	ENSGALT00000041362	receptor activity-modifying protein 2 precursor [Source:RefSeq peptide;Acc:NP_001099080]	RAMP2	Overlapped
ENSGALG00000024479	ENSGALT00000041392	pogo transposable element with ZNF domain [Source:HGNC Symbol;Acc:HGNC:18801]	POGZ
ENSGALG00000026192	ENSGALT00000042657	CMP-N-acetylneuraminate-poly-alpha-2,8-sialyltransferase [Source:RefSeq peptide;Acc:NP_989614]	ST8SIA4
ENSGALG00000027429	ENSGALT00000042660	estradiol 17-beta-dehydrogenase 1 [Source:RefSeq peptide;Acc:NP_990168]	HSD17B1
ENSGALG00000029056	ENSGALT00000042670	Uncharacterized protein {ECO:0000313|Ensembl:ENSGALP00000042417} [Source:UniProtKB/TrEMBL;Acc:R4GJU1]
ENSGALG00000027380	ENSGALT00000042688	selenium-binding protein 1 [Source:RefSeq peptide;Acc:NP_001264739]	SELENBP1
ENSGALG00000026320	ENSGALT00000042739	Uncharacterized protein {ECO:0000313|Ensembl:ENSGALP00000042089} [Source:UniProtKB/TrEMBL;Acc:R4GIZ0]
ENSGALG00000026342	ENSGALT00000042799	Uncharacterized protein {ECO:0000313|Ensembl:ENSGALP00000040828} [Source:UniProtKB/TrEMBL;Acc:R4GFN0]
ENSGALG00000028519	ENSGALT00000042858	chemokine (C-C motif) receptor 10 [Source:HGNC Symbol;Acc:HGNC:4474]	CCR10
ENSGALG00000027891	ENSGALT00000042927	neuronal regeneration-related protein [Source:RefSeq peptide;Acc:NP_990722]	NREP
ENSGALG00000028214	ENSGALT00000042989	otopetrin 3 [Source:HGNC Symbol;Acc:HGNC:19658]	OTOP3
ENSGALG00000026912	ENSGALT00000043030	Uncharacterized protein {ECO:0000313|Ensembl:ENSGALP00000041972} [Source:UniProtKB/TrEMBL;Acc:R4GIN1]
ENSGALG00000029036	ENSGALT00000043037	zinc finger protein 687 [Source:HGNC Symbol;Acc:HGNC:29277]	ZNF687
ENSGALG00000007868	ENSGALT00000043097	beta-carotene oxygenase 2 [Source:HGNC Symbol;Acc:HGNC:18503]	BCO2	Overlapped
ENSGALG00000026015	ENSGALT00000043105	zinc activated ligand-gated ion channel [Source:HGNC Symbol;Acc:HGNC:29504]	ZACN
ENSGALG00000028965	ENSGALT00000043211	Uncharacterized protein {ECO:0000313|Ensembl:ENSGALP00000043326} [Source:UniProtKB/TrEMBL;Acc:R4GM74]
ENSGALG00000026195	ENSGALT00000043249	galactose-1-phosphate uridylyltransferase [Source:HGNC Symbol;Acc:HGNC:4135]	GALT
ENSGALG00000027898	ENSGALT00000043280	Interferon alpha {ECO:0000313|EMBL:ABY55306.1}; Uncharacterized protein {ECO:0000313|Ensembl:ENSGALP00000042147} [Source:UniProtKB/TrEMBL;Acc:B0FLN7]	IFNA
ENSGALG00000027192	ENSGALT00000043317	neurotensin/neuromedin N precursor [Source:RefSeq peptide;Acc:NP_001264289]	NTS
ENSGALG00000025984	ENSGALT00000043672	Interferon type A1/A2 [Source:UniProtKB/Swiss-Prot;Acc:P42165]	IFNA
ENSGALG00000028305	ENSGALT00000043767	Interferon type A1/A2 [Source:UniProtKB/Swiss-Prot;Acc:P42165]	IFNA
ENSGALG00000015139	ENSGALT00000043821	Alpha/beta hydrolase domain-containing protein 17B [Source:UniProtKB/Swiss-Prot;Acc:Q5ZJ01]	ABHD17B
ENSGALG00000027258	ENSGALT00000043868	CDC42 small effector 2 [Source:HGNC Symbol;Acc:HGNC:18547]	CDC42SE2
ENSGALG00000027118	ENSGALT00000043889	Interferon alpha {ECO:0000313|EMBL:ABY55306.1}; Uncharacterized protein {ECO:0000313|Ensembl:ENSGALP00000042147} [Source:UniProtKB/TrEMBL;Acc:B0FLN7]	IFNA
ENSGALG00000028050	ENSGALT00000043972	Uncharacterized protein {ECO:0000313|Ensembl:ENSGALP00000041425} [Source:UniProtKB/TrEMBL;Acc:R4GH88]
ENSGALG00000025967	ENSGALT00000044075	Uncharacterized protein {ECO:0000313|Ensembl:ENSGALP00000041939} [Source:UniProtKB/TrEMBL;Acc:R4GIK1]
ENSGALG00000027415	ENSGALT00000044113	glutamate receptor, ionotropic, N-methyl D-aspartate 2C [Source:HGNC Symbol;Acc:HGNC:4587]	GRIN2C
ENSGALG00000028681	ENSGALT00000044179	Uncharacterized protein {ECO:0000313|Ensembl:ENSGALP00000040617} [Source:UniProtKB/TrEMBL;Acc:R4GF38]
ENSGALG00000009318	ENSGALT00000044188	intraflagellar transport protein 140 homolog [Source:RefSeq peptide;Acc:NP_001012810]	IFT140
ENSGALG00000026994	ENSGALT00000044418	Uncharacterized protein {ECO:0000313|Ensembl:ENSGALP00000040934} [Source:UniProtKB/TrEMBL;Acc:R4GFX8]
ENSGALG00000027295	ENSGALT00000044467	nudix (nucleoside diphosphate linked moiety X)-type motif 2 [Source:HGNC Symbol;Acc:HGNC:8049]	NUDT2
ENSGALG00000026715	ENSGALT00000044481	MIF4G domain containing [Source:HGNC Symbol;Acc:HGNC:24030]	MIF4GD
ENSGALG00000004980	ENSGALT00000044526	calcium-activated potassium channel subunit alpha-1 [Source:RefSeq peptide;Acc:NP_989555]	kcnma1
ENSGALG00000028998	ENSGALT00000044607	DNA repair protein complementing XP-A cells homolog [Source:RefSeq peptide;Acc:NP_990184]	XPA
ENSGALG00000026598	ENSGALT00000044784	nucleoredoxin-like 2 [Source:HGNC Symbol;Acc:HGNC:30482]	NXNL2
ENSGALG00000026811	ENSGALT00000044848	Uncharacterized protein {ECO:0000313|Ensembl:ENSGALP00000041190} [Source:UniProtKB/TrEMBL;Acc:R4GGM0]
ENSGALG00000027479	ENSGALT00000044893	Interferon type A1/A2 [Source:UniProtKB/Swiss-Prot;Acc:P42165]	IFNA
ENSGALG00000026295	ENSGALT00000045016	cerebellar degeneration-related protein 2-like [Source:HGNC Symbol;Acc:HGNC:29999]	CDR2L
ENSGALG00000026899	ENSGALT00000045017	chondroitin sulfate synthase 3 [Source:HGNC Symbol;Acc:HGNC:24293]	CHSY3
ENSGALG00000028363	ENSGALT00000045099	Uncharacterized protein {ECO:0000313|Ensembl:ENSGALP00000041793} [Source:UniProtKB/TrEMBL;Acc:R4GI64]
ENSGALG00000026371	ENSGALT00000045147	Uncharacterized protein {ECO:0000313|Ensembl:ENSGALP00000036648} [Source:UniProtKB/TrEMBL;Acc:F1NMS5]
ENSGALG00000028866	ENSGALT00000045392	CoA synthase [Source:HGNC Symbol;Acc:HGNC:29932]	COASY
ENSGALG00000029047	ENSGALT00000045405	transmembrane protein 204 [Source:HGNC Symbol;Acc:HGNC:14158]	TMEM204
ENSGALG00000027633	ENSGALT00000045438	Ras association (RalGDS/AF-6) domain family (N-terminal) member 9 [Source:HGNC Symbol;Acc:HGNC:15739]	RASSF9
ENSGALG00000028033	ENSGALT00000045521	purine-rich element binding protein A [Source:HGNC Symbol;Acc:HGNC:9701]	PURA
ENSGALG00000025921	ENSGALT00000045633	Uncharacterized protein {ECO:0000313|Ensembl:ENSGALP00000041231} [Source:UniProtKB/TrEMBL;Acc:R4GGR1]
ENSGALG00000029013	ENSGALT00000045742	Uncharacterized protein {ECO:0000313|Ensembl:ENSGALP00000042698} [Source:UniProtKB/TrEMBL;Acc:R4GKJ6]
ENSGALG00000029073	ENSGALT00000045808	uncharacterized protein LOC770548 [Source:RefSeq peptide;Acc:NP_001182368]
ENSGALG00000025979	ENSGALT00000045961	Uncharacterized protein {ECO:0000313|Ensembl:ENSGALP00000042375} [Source:UniProtKB/TrEMBL;Acc:R4GJQ3]
ENSGALG00000027095	ENSGALT00000045969	haloacid dehalogenase-like hydrolase domain containing 1 [Source:HGNC Symbol;Acc:HGNC:16818]	HDHD1
ENSGALG00000027875	ENSGALT00000046002	Uncharacterized protein {ECO:0000313|Ensembl:ENSGALP00000042372} [Source:UniProtKB/TrEMBL;Acc:R4GJQ0]
ENSGALG00000028996	ENSGALT00000046016	Sigma non-opioid intracellular receptor 1 [Source:UniProtKB/Swiss-Prot;Acc:Q5ZL84]	SIGMAR1
ENSGALG00000028149	ENSGALT00000046073	mediator complex subunit 18 [Source:HGNC Symbol;Acc:HGNC:25944]	MED18
ENSGALG00000026528	ENSGALT00000046096	Interferon type A1/A2 [Source:UniProtKB/Swiss-Prot;Acc:P42165]	IFNA
