# Supplementary material for: Whole-genome resequencing of Xishuangbanna fighting chicken to identify signatures of selection
Source: Genet Sel Evol. 2016 Aug 26;48(1):62. doi: 10.1186/s12711-016-0239-4 (PMC5000499; doi:10.1186/s12711-016-0239-4)
Supplement: Supplementary file 5 — 10.1186/s12711-016-0239-4 GO analysis for all genes under selection in YNLC. The table provides the significantly overrepresented gene ontology (GO) terms among putatively selected genes in YNLC. [file 12711_2016_239_MOESM5_ESM.xls]

## Sheet: Additional file 5 
Table S4 |GO analysis for all genes under selection in YNLC
Category	Term ID	Term description	Involved gene number	P value	Gene
GO-MF	GO:0005132	type I interferon receptor binding	2	4.31e-16	IFNB,IFNA
GO-BP	GO:0033139	regulation of peptidyl-serine phosphorylation of STAT protein	2	8.25e-15	IFNB,IFNA
GO-BP	GO:0033141	positive regulation of peptidyl-serine phosphorylation of STAT protein	2	8.25e-15	IFNB,IFNA
GO-BP	GO:0002323	natural killer cell activation involved in immune response	2	5.23e-13	IFNB,IFNA
GO-BP	GO:0042501	serine phosphorylation of STAT protein	2	5.23e-13	IFNB,IFNA
GO-BP	GO:0043330	response to exogenous dsRNA	2	7.21e-10	IFNB,IFNA
GO-BP	GO:0030101	natural killer cell activation	3	1.11e-09	IFNB,IL18,IFNA
GO-BP	GO:0034141	positive regulation of toll-like receptor 3 signaling pathway	2	2.47e-09	IFNB,IFNA
GO-BP	GO:0045918	negative regulation of cytolysis	2	7.25e-09	IFNB,IFNA
GO-BP	GO:0034139	regulation of toll-like receptor 3 signaling pathway	2	7.25e-09	IFNB,IFNA
GO-BP	GO:0002286	T cell activation involved in immune response	2	1.83e-08	IFNB,IFNA
GO-BP	GO:0042268	regulation of cytolysis	2	1.85e-08	IFNB,IFNA
GO-BP	GO:0042100	B cell proliferation	3	5.39e-08	IFNB,IFNA,IL7R
GO-BP	GO:0043331	response to dsRNA	2	1.57e-07	IFNB,IFNA
GO-BP	GO:0030183	B cell differentiation	4	1.87e-07	PTPRC,IFNB,EP300,IFNA
GO-BP	GO:0033135	regulation of peptidyl-serine phosphorylation	5	2.44e-07	RICTOR,IFNB,NTRK2,IFNA,PDE4D
GO-BP	GO:0071345	cellular response to cytokine stimulus	18	3.5e-07	FER,PADI2,BRCA1,ADAMTS12,LIFR,OSMR,IFNLR1,LSM14A,IFNB,FAS,DAPK1,IFNA,IL7R,gp130,ERBB2IP,GHR,NFIL3,CCR10,
GO-BP	GO:0034123	positive regulation of toll-like receptor signaling pathway	2	5.64e-07	IFNB,IFNA
GO-BP	GO:0070661	leukocyte proliferation	8	5.84e-07	PTPRC,IFNB,IL18,IGFI,IFNA,IL7R,gp130,FGF10
GO-BP	GO:0033138	positive regulation of peptidyl-serine phosphorylation	3	7.42e-07	IFNB,NTRK2,IFNA
GO-BP	GO:0046651	lymphocyte proliferation	8	1.65e-06	PTPRC,IFNB,IL18,IGFI,IFNA,IL7R,gp130,FGF10
GO-BP	GO:0032943	mononuclear cell proliferation	8	1.83e-06	PTPRC,IFNB,IL18,IGFI,IFNA,IL7R,gp130,FGF10
GO-BP	GO:0002285	lymphocyte activation involved in immune response	3	1.85e-06	PTPRC,IFNB,IFNA
GO-BP	GO:0007259	JAK-STAT cascade	6	1.92e-06	FER,IFNB,IL18,IGFI,IFNA,gp130
GO-BP	GO:0051607	defense response to virus	7	2.23e-06	PTPRC,BECN1,IFNLR1,LSM14A,IFNB,SLC25A19,IFNA
GO-BP	GO:0046425	regulation of JAK-STAT cascade	5	2.83e-06	IFNB,IL18,IGFI,IFNA,gp130
GO-BP	GO:0019221	cytokine-mediated signaling pathway	13	3.27e-06	FER,PADI2,LIFR,OSMR,IFNLR1,LSM14A,IFNB,FAS,IFNA,IL7R,gp130,GHR,CCR10
GO-BP	GO:0030098	lymphocyte differentiation	10	3.62e-06	PTPRC,CBFB,NFATC3,IFNB,FAS,EP300,GLI3,IFNA,IL7R,THEMIS
GO-BP	GO:0034097	response to cytokine	18	4.38e-06	FER,PADI2,BRCA1,ADAMTS12,LIFR,OSMR,IFNLR1,LSM14A,IFNB,FAS,DAPK1,IFNA,IL7R,gp130,ERBB2IP,GHR,NFIL3,CCR10
GO-BP	GO:0006959	humoral immune response	3	4.45e-06	PTPRC,IFNB,IFNA
GO-BP	GO:0019835	cytolysis	2	1.2e-05	IFNB,IFNA
GO-BP	GO:0009615	response to virus	8	1.35e-05	PTPRC,BECN1,IFNLR1,LSM14A,IFNB,ACTG2,SLC25A19,IFNA
GO-BP	GO:0002366	leukocyte activation involved in immune response	4	1.68e-05	FER,PTPRC,IFNB,IFNA
GO-BP	GO:0070486	leukocyte aggregation	12	1.76e-05	PTPRC,NFATC3,IFNB,FAS,IL18,SEMA4D,GLI3,IGFI,IFNA,IL7R,gp130,THEMIS
GO-BP	GO:0002263	cell activation involved in immune response	4	2.12e-05	FER,PTPRC,IFNB,IFNA
GO-MF	GO:0005125	cytokine activity	4	2.99e-05	IFNB,IL18,IFNA,NDP
GO-BP	GO:0002250	adaptive immune response	7	3.16e-05	PTPRC,IFNB,FAS,IL18,IFNA,IL7R,MAP3K7
GO-BP	GO:0042113	B cell activation	3	3.16e-05	IFNB,IFNA,IL7R
GO-BP	GO:0034138	toll-like receptor 3 signaling pathway	2	3.24e-05	IFNB,IFNA
GO-BP	GO:0070489	T cell aggregation	11	4.82e-05	PTPRC,NFATC3,IFNB,FAS,IL18,GLI3,IGFI,IFNA,IL7R,gp130,THEMIS
GO-BP	GO:0042110	T cell activation	11	4.82e-05	PTPRC,NFATC3,IFNB,FAS,IL18,GLI3,IGFI,IFNA,IL7R,gp130,THEMIS
GO-BP	GO:0007159	leukocyte cell-cell adhesion	12	5.07e-05	PTPRC,NFATC3,IFNB,FAS,IL18,SEMA4D,GLI3,IGFI,IFNA,IL7R,gp130,THEMIS
GO-BP	GO:0071593	lymphocyte aggregation	11	5.16e-05	PTPRC,NFATC3,IFNB,FAS,IL18,GLI3,IGFI,IFNA,IL7R,gp130,THEMIS
GO-BP	GO:0034121	regulation of toll-like receptor signaling pathway	2	5.85e-05	IFNB,IFNA
GO-BP	GO:0018105	peptidyl-serine phosphorylation	8	7.21e-05	CAMK4,MAPK13,RICTOR,IFNB,NTRK2,IFNA,PDE4D,MAST4
GO-BP	GO:0007166	cell surface receptor signaling pathway	54	7.38e-05	FER,EFNA5,RCC2,PADI2,ERRFI1,PTPRC,BRCA1,PSME3,TRADD,ADAMTS12,GDNF,LIFR,OSMR,CYSLTR1,IFNLR1,GRHL3,LSM14A,IFNB,FAS,IL18,GRB2,LLGL2,IFT140,S1PR3,SHC3,SEMA4D,RYR2,BDNF,GLI3,EGFR,NTRK2,DAPK1,PTCH1,IGFI,CTNND2,IFNA,IL7R,gp130,MAP3K1,PDE4D,PTPRK,THEMIS,GHR,FGF10,ZFAND5,TLE4,ROR2,LNPEP,MAP3K7,CPZ,NDP,MCHR1,CCR10,TMEM204
GO-MF	GO:0005126	cytokine receptor binding	6	9.61e-05	LIFR,IFNB,GRB2,BDNF,IFNA,gp130
GO-BP	GO:0018193	peptidyl-amino acid modification	30	0.000156	CAMK4,FER,EFNA5,PADI2,BRPF3,PRMT7,MAPK13,FKBP51,VCP,PTPRC,BRCA1,EZH1,RICTOR,DPH5,IFNB,IL18,SUMO2,SEMA4D,EP300,EGFR,NTRK2,IGFI,IFNA,gp130,PDE4D,MAST4,GHR,FGF10,ROR2,MAP3K7
GO-BP	GO:0018209	peptidyl-serine modification	8	0.00017	CAMK4,MAPK13,RICTOR,IFNB,NTRK2,IFNA,PDE4D,MAST4
GO-BP	GO:0034109	homotypic cell-cell adhesion	12	0.000314	PTPRC,NFATC3,IFNB,FAS,IL18,SEMA4D,GLI3,IGFI,IFNA,IL7R,gp130,THEMIS
GO-BP	GO:0016337	single organismal cell-cell adhesion	17	0.000372	FER,EFNA5,PTPRC,NFATC3,IFNB,FAS,IL18,SEMA4D,GLI3,EGFR,IGFI,CTNND2,IFNA,IL7R,gp130,THEMIS,NLGN4
GO-BP	GO:0044700	single organism signaling	110	0.000458	CAMK4,FER,EFNA5,ARHGEF10L,RCC2,PADI2,ERRFI1,PIM1,SMPD3,MAPK13,SRPK1,TEAD3,DGKQ,PTPRC,RHOT2,NBR1,BRCA1,RND2,PSME3,CNTNAP1,GNAO1,TRADD,ADAMTS12,NFATC3,SKP2,SLC6A2,NUP155,GDNF,LIFR,OSMR,RICTOR,CYSLTR1,PDZD11,IFNLR1,GRHL3,RCAN3,LSM14A,kcnma1,S1PR1,CDH8,ARL15,HMGCR,COL4A3BP,ANKDD1B,ZFAND5,TLE4,ROR2,LNPEP,GPR78,MAP3K7,CPZ,NDP,NLGN4,TRIM13,NPR3,MCHR1,MAPK14,SLC12A4,RAMP2,IFNA,ZACN,CDC42SE2,GRIN2C,RASSF9…
GO-BP	GO:0002521	leukocyte differentiation	11	0.000483	CAMK4,PTPRC,CBFB,NFATC3,IFNB,FAS,EP300,GLI3,IFNA,IL7R,THEMIS
GO-BP	GO:0007154	cell communication	85	0.000502	CAMK4,FER,EFNA5,ARHGEF10L,RCC2,PADI2,ERRFI1,PIM1,SMPD3,MAPK13,SRPK1,TEAD3,DGKQ,PTPRC,RHOT2,NBR1,BRCA1,RND2,PSME3,BECN1,CNTNAP1,TLE4,ROR2,LNPEP,GPR78,MAP3K7,CPZ,NDP,NLGN4,TRIM13,NPR3,MCHR1,MAPK14,SLC12A4,RAMP2,IFNA,ZACN,CDC42SE2,GRIN2C,RASSF9,CCR10,XPA,TMEM204,GRB2,LLGL2,IFT140,S1PR3,SHC3,SEMA4D,DGKB,RYR2,ZNF385D,RANGAP1,EP300,BDNF,GLI3,STK17A,VOPP1,LANCL2,EGFR,ADCY1,TLE1,RASEF,NTRK2,DAPK1,PTCH1,I…
GO-BP	GO:0023052	signaling	110	0.000514	CAMK4,FER,EFNA5,ARHGEF10L,RCC2,PADI2,ERRFI1,PIM1,SMPD3,MAPK13,SRPK1,TEAD3,DGKQ,PTPRC,RHOT2,NBR1,BRCA1,RND2,PSME3,CNTNAP1,GNAO1,TRADD,ADAMTS12,NFATC3,SKP2,SLC6A2,NUP155,GDNF,LIFR,OSMR,RICTOR,CYSLTR1,PDZD11,ERBB2IP,PTPRK,MAST4,THEMIS,GHR,NIM1,FGF10,ARL15,HMGCR,COL4A3BP,ANKDD1B,ZFAND5,TLE4,ROR2,LNPEP,GPR78,MAP3K7,CPZ,NDP,NLGN4,TRIM13,NPR3,MCHR1,MAPK14,SLC12A4,RAMP2,IFNA,ZACN,CDC42SE2,GRIN2C,RASSF9,C…
GO-BP	GO:0008150	biological_process	258	0.000653	CAMK4,MAN2A1,FER,EFNA5,KLHDC7A,chPKCI,ARHGEF10L,RCC2,PADI2,CPNE7,SLC45A1,ERRFI1,KIF21B,CACNA1S,PIM1,PLA2G15,BRPF3,SMPD3,PRMT7,SLC7A6OS,MAPK13,SRPK1,LHFPL5,CLPS,FKBP51,TEAD3,SMPD2,UBE2R2,DNAJB5,VCP,NCBP1,TMOD1,DCTN3,AUH,SPEF2,RAMP2,POGZ,IFNA,ZACN,ST8SIA4,GALT,NXNL2,CHSY3,HDHD1,NTS,CDC42SE2,NUDT2,FAM154A,GRIN2C,HSD17B1,RASSF9,PURA,MED18,AFG3L2,CCR10,COASY,SIGMAR1,XPA,TMEM204,DINB1,ANKDD1B,PLIN2,HAU…
GO-BP	GO:0046649	lymphocyte activation	14	0.000665	PTPRC,CBFB,NFATC3,IFNB,FAS,IL18,EP300,GLI3,IGFI,IFNA,IL7R,gp130,THEMIS,FGF10
GO-BP	GO:0098602	single organism cell adhesion	18	0.000669	FER,EFNA5,RCC2,PTPRC,NFATC3,IFNB,FAS,IL18,SEMA4D,GLI3,EGFR,IGFI,CTNND2,IFNA,IL7R,gp130,THEMIS,NLGN4
GO-BP	GO:0045321	leukocyte activation	16	0.000687	CAMK4,FER,PTPRC,CBFB,NFATC3,IFNB,FAS,IL18,EP300,GLI3,IGFI,IFNA,IL7R,gp130,THEMIS,FGF10
GO-BP	GO:0014070	response to organic cyclic compound	13	0.000692	PIM1,DGKQ,BRCA1,IFNB,FAS,HID1,IL18,RYR2,EP300,EGFR,IFNA,PDE4D,GHR
GO-BP	GO:0007165	signal transduction	126	0.00122	CAMK4,FER,EFNA5,ARHGEF10L,RCC2,PADI2,ERRFI1,PIM1,MAPK13,SRPK1,TEAD3,DGKQ,PTPRC,RHOT2,NBR1,BRCA1,RND2,PSME3,GNAO1,TRADD,ADAMTS12,NFATC3,SKP2,GDNF,LIFR,OSMR,RICTOR,CYSLTR1,IFNLR1,GRHL3,RCAN3,LSM14A,S1PR1,ARL15,HMGCR,COL4A3BP,ANKDD1B,ZFAND5,TLE4,ROR2,LNPEP,GPR78,MAP3K7,CPZ,NDP,TRIM13,NPR3,MCHR1,MAPK14,RAMP2,IFNA,ZACN,CDC42SE2,GRIN2C,RASSF9,CCR10,XPA,TMEM204,IFNB,ARHGAP22,CDK10,FAS,IL18,GRB2,LLGL2,IF…
GO-MF	GO:0044877	macromolecular complex binding	34	0.00127	RCC2,KIF21B,PIM1,PRMT7,VCP,TMOD1,GNAO1,NFATC3,RICTOR,KIF4A,GRHL3,IFNB,KIF24,ARID3C,Tulp,ICT1,KCTD2,S1PR3,SECISBP2,TBC1D5,CHADL,EP300,KIF18A,GLI3,EGFR,TLE1,PTCH1,IGFI,IFNA,CPEB2,ERBB2IP,TLE4,EDIL3,FAM154A
GO-BP	GO:0009605	response to external stimulus	40	0.00151	FER,EFNA5,PADI2,PIM1,LHFPL5,PTPRC,BECN1,ADAMTS12,RICTOR,CYSLTR1,IFNLR1,LSM14A,kcnma1,S1PR1,IFNB,CHMP1A,ACTG2,FAS,Tulp,IL18,NUP85,SLC25A19,FEZF1,SEMA4D,ISPD,RYR2,TBC1D5,BDNF,GLI3,IFNA,MAP3K1,PDE4D,ERBB2IP,GHR,FGF10,TMC1,CSMD1,TRIM13,AFG3L2,CCR10
GO-BP	GO:0038165	oncostatin-M-mediated signaling pathway	3	0.00206	LIFR,OSMR,gp130
GO-MF	GO:0004924	oncostatin-M receptor activity	3	0.00206	LIFR,OSMR,gp130
GO-MF	GO:0003674	molecular_function	265	0.00227	STARD4,CAMK4,MAN2A1,FER,EFNA5,chPKCI,ARHGEF10L,RCC2,PADI2,ERRFI1,KIF21B,CACNA1S,PIM1,PLA2G15,BRPF3,SMPD3,PRMT7,MAPK13,SRPK1,CLPS,FKBP51,TEAD3,SMPD2,UBE2R2,KIAA1045,DNAJB5,VCP,NCBP1,TMOD1,DGKQ,PTPRC,RHOT2,PSMA2,MCHR1,PSMC3IP,MICAL1,MAPK14,ADAMTSL1,SLC12A4,B3GNT9,AUH,RAMP2,POGZ,ZACN,ST8SIA4,GALT,IFNA,MIF4GD,CHSY3,MAP3K1,PDE4D,RNF180,ADAMTS6,ERBB2IP,SREK1,PTPRK,MAST4,PLCXD3,OXCT1,FBXO4,GHR,SEPP1,ZNF…
GO-MF	GO:0005102	receptor binding	31	0.00235	FER,EFNA5,PADI2,VCP,GNAO1,OSGIN1,GDNF,LIFR,S1PR1,IFNB,IL18,GRB2,S1PR3,SHC3,SEMA4D,EP300,BDNF,PTCH1,IGFI,IFNA,gp130,ERBB2IP,GHR,FGF10,ROR2,EDIL3,APP,NDP,NLGN4,MCHR1,NTS
GO-BP	GO:0098542	defense response to other organism	7	0.00266	PTPRC,BECN1,IFNLR1,LSM14A,IFNB,SLC25A19,IFNA
GO-BP	GO:0002764	immune response-regulating signaling pathway	7	0.00279	FER,PTPRC,LSM14A,IFNB,PDE4D,ERBB2IP,THEMIS
GO-MF	GO:0032403	protein complex binding	20	0.0032	RCC2,KIF21B,VCP,TMOD1,GNAO1,KIF4A,IFNB,KIF24,Tulp,KCTD2,S1PR3,TBC1D5,CHADL,KIF18A,EGFR,PTCH1,IGFI,IFNA,ERBB2IP,EDIL3
GO-BP	GO:0002221	pattern recognition receptor signaling pathway	4	0.00325	LSM14A,IFNB,IFNA,ERBB2IP
GO-BP	GO:0002252	immune effector process	11	0.00345	FER,PTPRC,BECN1,IFNLR1,LSM14A,IFNB,FAS,SLC25A19,IFNA,IL7R,MAP3K7
GO-BP	GO:0002758	innate immune response-activating signal transduction	4	0.00363	LSM14A,IFNB,IFNA,ERBB2IP
GO-BP	GO:1901698	response to nitrogen compound	13	0.00393	FER,DGKQ,BRCA1,IFNB,GRB2,RYR2,EGFR,NTRK2,IFNA,CPEB2,PDE4D,ERBB2IP,GHR
GO-BP	GO:0098609	cell-cell adhesion	18	0.00509	FER,EFNA5,PTPRC,NFATC3,CDH8,IFNB,FAS,IL18,SEMA4D,GLI3,EGFR,IGFI,CTNND2,IFNA,IL7R,gp130,THEMIS,NLGN4
GO-BP	GO:0031401	positive regulation of protein modification process	24	0.00509	EFNA5,PIM1,VCP,PTPRC,BRCA1,SKP2,RICTOR,IFNB,CDK10,FAS,IL18,SEMA4D,EGFR,NTRK2,Cdc14B,IGFI,IFNA,gp130,MAP3K1,RNF180,FBXO4,GHR,FGF10,MAP3K7
GO-BP	GO:0003008	system process	40	0.00512	CAMK4,CACNA1S,LHFPL5,TMOD1,WNK4,CNTNAP1,GNAO1,NFATC3,NUP155,GDNF,kcnma1,ACTG2,FAS,Tulp,USH1G,PTPRZ1,SLC1A1,SHC3,RYR2,SP4,BDNF,EGFR,ADCY1,NTRK2,IGFI,CTNND2,PDE4D,GHR,FGF10,HMGCR,COL4A3BP,ZFAND5,TMC1,LNPEP,CSMD1,NPR3,RAMP2,NXNL2,NTS,GRIN2C
GO-BP	GO:0071310	cellular response to organic substance	38	0.00512	FER,EFNA5,PADI2,PIM1,VCP,BRCA1,ADAMTS12,LIFR,OSMR,IFNLR1,LSM14A,IFNB,FAS,IL18,GRB2,RYR2,EP300,LANCL2,EGFR,NTRK2,DAPK1,SOX5,IFNA,IL7R,CPEB2,gp130,MAP3K1,PDE4D,ERBB2IP,PTPRK,GHR,FGF10,ROR2,NFIL3,MAP3K7,RAMP2,CCR10,TMEM204
GO-BP	GO:0010604	positive regulation of macromolecule metabolic process	58	0.00549	CAMK4,FER,EFNA5,PADI2,PIM1,TEAD3,VCP,NCBP1,PTPRC,BRCA1,PSME3,CBFB,HSF4,NFATC3,SKP2,GDNF,RICTOR,GRHL3,IFNB,ARID3C,CDK10,ACTG2,FAS,IL18,SUMO2,NUP85,GGA3,FEZF1,SEMA4D,TBC1D5,TEF,EP300,GLI3,EGFR,TLE1,NTRK2,DAPK1,PTCH1,Cdc14B,IGFI,SOX5,IFNA,IL7R,gp130,MAP3K1,RNF180,ERBB2IP,FBXO4,GHR,FGF10,SMC5,ROR2,NFIL3,TRIM14,MAP3K7,NDP,TRIM13,RAMP2,
GO-BP	GO:0043207	response to external biotic stimulus	13	0.00659	FER,PTPRC,BECN1,IFNLR1,LSM14A,IFNB,ACTG2,FAS,IL18,SLC25A19,IFNA,PDE4D,ERBB2IP
GO-BP	GO:0051707	response to other organism	13	0.00659	FER,PTPRC,BECN1,IFNLR1,LSM14A,IFNB,ACTG2,FAS,IL18,SLC25A19,IFNA,PDE4D,ERBB2IP
GO-BP	GO:0002757	immune response-activating signal transduction	7	0.00668	PTPRC,LSM14A,IFNB,IFNA,PDE4D,ERBB2IP,THEMIS,
GO-BP	GO:0048513	organ development	61	0.0077	CAMK4,MAN2A1,EFNA5,PADI2,ERRFI1,CACNA1S,SMPD3,SLC7A6OS,LHFPL5,TMOD1,PTPRC,NBR1,WNK4,CBFB,TRADD,HSF4,DNAAF1,ADAMTS12,NFATC3,GDNF,GRHL3,kcnma1,S1PR1,IFNB,ANKRD11,ACTG2,FAS,Tulp,LIPA,USH1G,FEZF1,PTPRZ1,IFT140,SECISBP2,SEMA4D,RYR2,CHADL,EP300,KIF18A,BDNF,GLI3,TDRD7,EGFR,NTRK2,PTCH1,IGFI,FHOD3,SOX5,IFNA,IL7R,MAP3K1,THEMIS,SEPP1,FGF10,COL4A3BP,ZFAND5,TMC1,ROR2,NDP,SPEF2,RAMP2
GO-BP	GO:0008152	metabolic process	205	0.00885	CAMK4,MAN2A1,FER,EFNA5,KLHDC7A,chPKCI,ARHGEF10L,RCC2,PADI2,ERRFI1,KIF21B,PIM1,PLA2G15,BRPF3,SMPD3,PRMT7,MAPK13,SRPK1,CLPS,FKBP51,TEAD3,SMPD2,UBE2R2,DNAJB5,VCP,NCBP1,DGKQ,PTPRC,RHOT2,NBR1,BRCA1,VAT1,MAP3K7,CPZ,ZFHX4,PEX2,APP,NDP,STS,TRIM13,NPR3,PSMA2,PSMC3IP,MICAL1,MAPK14,ADAMTSL1,B3GNT9,AUH,RAMP2,ST8SIA4,GALT,CHSY3,HDHD1,IFNA,NUDT2,GRIN2C,HSD17B1,PURA,MED18,AFG3L2,COASY,XPA,LANCL2,EGFR,TPK1,ADCY1…
GO-BP	GO:0048731	system development	79	0.01	CAMK4,MAN2A1,EFNA5,PADI2,ERRFI1,CACNA1S,SMPD3,SLC7A6OS,LHFPL5,TMOD1,PTPRC,NBR1,BRCA1,RND2,WNK4,CNTNAP1,CBFB,TRADD,HSF4,DNAAF1,ADAMTS12,TDRD7,EGFR,ADCY1,NTRK2,PTCH1,IGFI,CTNND2,FHOD3,SOX5,IFNA,IL7R,gp130,MAP3K1,THEMIS,GHR,SEPP1,FGF10,COL4A3BP,ZFAND5,TMC1,ROR2,MAP3K7,PEX2,APP,NDP,NLGN4,NPR3,NFATC3,GDNF,GRHL3,kcnma1,S1PR1,IFNB,ANKRD11,ACTG2,FAS,Tulp,LIPA,USH1G,IL18,LLGL2,FEZF1,PTPRZ1,IFT140,SHC3,SEC…
GO-BP	GO:0002218	activation of innate immune response	4	0.01	LSM14A,IFNB,IFNA,ERBB2IP
GO-BP	GO:0070887	cellular response to chemical stimulus	44	0.0109	FER,EFNA5,PADI2,CPNE7,PIM1,VCP,BRCA1,ADAMTS12,NFATC3,LIFR,OSMR,IFNLR1,LSM14A,IFNB,CHMP1A,DPEP1,FAS,IL18,SDHD,NUP85,GRB2,RYR2,EP300,LANCL2,EGFR,NTRK2,DAPK1,SOX5,IFNA,IL7R,CPEB2,gp130,MAP3K1,PDE4D,ERBB2IP,PTPRK,GHR,FGF10,ROR2,NFIL3,MAP3K7,RAMP2,CCR10,TMEM204
GO-BP	GO:0001775	cell activation	16	0.0122	CAMK4,FER,PTPRC,CBFB,NFATC3,IFNB,FAS,IL18,EP300,GLI3,IGFI,IFNA,IL7R,gp130,THEMIS,FGF10
GO-BP	GO:0009987	cellular process	255	0.0134	CAMK4,MAN2A1,FER,EFNA5,KLHDC7A,chPKCI,ARHGEF10L,RCC2,PADI2,CPNE7,SLC45A1,ERRFI1,KIF21B,CACNA1S,PIM1,PLA2G15,BRPF3,SMPD3,PRMT7,SLC7A6OS,MAPK13,SRPK1,LHFPL5,FKBP51,TEAD3,UBE2R2,DNAJB5,VCP,NCBP1,TMOD1,DGKQ,PTPRC,MCHR1,PSMC3IP,MICAL1,MAPK14,SLC12A4,B3GNT9,DCTN3,SPEF2,RAMP2,POGZ,IFNA,ZACN,ST8SIA4,CDC42SE2,FAM154A,GRIN2C,RASSF9,PURA,MED18,AFG3L2,CCR10,COASY,SIGMAR1,XPA,TMEM204,PDE4D,RNF180,ERBB2IP,PTPR…
GO-BP	GO:0048668	collateral sprouting	5	0.0136	EFNA5,RND2,SEMA4D,BDNF,NTRK2
GO-BP	GO:0048672	positive regulation of collateral sprouting	4	0.0143	EFNA5,RND2,SEMA4D,NTRK2
GO-BP	GO:0043383	negative T cell selection	4	0.0143	PTPRC,FAS,GLI3,THEMIS
GO-BP	GO:0009607	response to biotic stimulus	13	0.0146	FER,PTPRC,BECN1,IFNLR1,LSM14A,IFNB,ACTG2,FAS,IL18,SLC25A19,PDE4D,ERBB2IP,IFNA
GO-BP	GO:0016265	death	38	0.0156	PIM1,VCP,PTPRC,RHOT2,BRCA1,PSME3,TRADD,OSGIN1,DUS2,SKP2,GDNF,kcnma1,IFNB,DPEP1,FAS,RYR2,BTG1,ZNF385D,EP300,BDNF,GLI3,STK17A,EGFR,TLE1,NTRK2,DAPK1,IGFI,IFNA,MAP3K1,GHR,FGF10,MAP3K7,APP,TRIM13,MICAL1,RAMP2,SIGMAR1,XPA
GO-BP	GO:0008219	cell death	38	0.0156	PIM1,VCP,PTPRC,RHOT2,BRCA1,PSME3,TRADD,OSGIN1,DUS2,SKP2,GDNF,kcnma1,IFNB,DPEP1,FAS,RYR2,BTG1,ZNF385D,EP300,BDNF,GLI3,STK17A,EGFR,TLE1,NTRK2,DAPK1,IGFI,IFNA,MAP3K1,GHR,FGF10,MAP3K7,APP,TRIM13,MICAL1,RAMP2,SIGMAR1,XPA
GO-BP	GO:0035556	intracellular signal transduction	53	0.017	CAMK4,FER,ARHGEF10L,MAPK13,SRPK1,TEAD3,DGKQ,PTPRC,RHOT2,NBR1,BRCA1,RND2,TRADD,NFATC3,RICTOR,RCAN3,LSM14A,IFNB,CDK10,FAS,IL18,GRB2,SHC3,SEMA4D,DGKB,RYR2,ZNF385D,EP300,STK17A,EGFR,ADCY1,TLE1,RASEF,NTRK2,DAPK1,IGFI,IFNA,gp130,MAP3K1,ERBB2IP,MAST4,GHR,NIM1,FGF10,ARL15,HMGCR,ROR2,MAP3K7,TRIM13,NPR3,MAPK14,XPA,Guanylate cyclase,
GO-BP	GO:0001934	positive regulation of protein phosphorylation	18	0.018	EFNA5,PIM1,PTPRC,RICTOR,IFNB,CDK10,FAS,IL18,SEMA4D,EGFR,NTRK2,IGFI,IFNA,gp130,MAP3K1,GHR,FGF10,MAP3K7
GO-BP	GO:0060548	negative regulation of cell death	21	0.0181	PIM1,BRCA1,PSME3,DUS2,GDNF,IFNB,DPEP1,FAS,BDNF,GLI3,EGFR,TLE1,NTRK2,DAPK1,IGFI,IFNA,GHR,FGF10,MAP3K7,MICAL1,RAMP2
GO-BP	GO:0042327	positive regulation of phosphorylation	19	0.0182	EFNA5,PIM1,VCP,PTPRC,RICTOR,IFNB,CDK10,FAS,IL18,SEMA4D,EGFR,NTRK2,IGFI,IFNA,gp130,MAP3K1,GHR,FGF10,MAP3K7
GO-BP	GO:0050896	response to stimulus	133	0.0214	CAMK4,FER,EFNA5,ARHGEF10L,RCC2,PADI2,CPNE7,ERRFI1,CACNA1S,PIM1,MAPK13,SRPK1,LHFPL5,TEAD3,DNAJB5,VCP,DGKQ,PTPRC,RHOT2,NBR1,BRCA1,RND2,PSME3,BECN1,GNAO1,TRADD,ADAMTS12,NFATC3,COL4A3BP,DINB1,ANKDD1B,SMC5,ZFAND5,TMC1,TLE4,ROR2,NFIL3,LNPEP,TRIM14,GPR78,MAP3K7,CPZ,NDP,CSMD1,TRIM13,NPR3,MCHR1,MAPK14,RAMP2,IFNA,ZACN,CDC42SE2,FAM154A,GRIN2C,RASSF9,AFG3L2,CCR10,XPA,TMEM204,IFT140,S1PR3,SHC3,SEMA4D,DGKB,ISP…
GO-BP	GO:0051716	cellular response to stimulus	117	0.0216	CAMK4,FER,EFNA5,ARHGEF10L,RCC2,PADI2,CPNE7,ERRFI1,PIM1,MAPK13,SRPK1,TEAD3,VCP,DGKQ,PTPRC,RHOT2,NBR1,BRCA1,RND2,PSME3,BECN1,GNAO1,TRADD,ADAMTS12,NFATC3,SKP2,GDNF,DINB1,ANKDD1B,SMC5,ZFAND5,TLE4,ROR2,NFIL3,LNPEP,GPR78,MAP3K7,CPZ,NDP,TRIM13,NPR3,MCHR1,MAPK14,RAMP2,IFNA,ZACN,CDC42SE2,FAM154A,GRIN2C,RASSF9,CCR10,XPA,TMEM204,ZNF385D,RANGAP1,EP300,BDNF,GLI3,STK17A,VOPP1,LANCL2,EGFR,ADCY1,TLE1,RASEF,NTRK2…
GO-BP	GO:0042221	response to chemical	59	0.0235	FER,EFNA5,PADI2,CPNE7,PIM1,DNAJB5,VCP,DGKQ,BRCA1,ADAMTS12,NFATC3,LIFR,OSMR,CYSLTR1,IFNLR1,LSM14A,kcnma1,S1PR1,IFNB,CHMP1A,DPEP1,FAS,HID1,IL18,SDHD,NUP85,GRB2,FEZF1,SEMA4D,ISPD,RYR2,EP300,BDNF,GLI3,LANCL2,EGFR,NTRK2,DAPK1,PTCH1,IGFI,SOX5,IFNA,IL7R,CPEB2,gp130,MAP3K1,PDE4D,ERBB2IP,PTPRK,GHR,FGF10,ROR2,NFIL3,MAP3K7,TRIM13,RAMP2,CCR10,XPA,TMEM204
GO-BP	GO:0002224	toll-like receptor signaling pathway	2	0.0241	IFNB,IFNA
GO-BP	GO:0006952	defense response	20	0.0265	FER,PTPRC,BECN1,ADAMTS12,RICTOR,IFNLR1,LSM14A,IFNB,FAS,LIPA,IL18,SLC25A19,S1PR3,BDNF,DAPK1,IFNA,ERBB2IP,GHR,TRIM14,TRIM13
GO-BP	GO:0032270	positive regulation of cellular protein metabolic process	27	0.0282	EFNA5,PIM1,VCP,PTPRC,BRCA1,PSME3,SKP2,RICTOR,IFNB,CDK10,FAS,IL18,SEMA4D,EGFR,NTRK2,DAPK1,Cdc14B,IGFI,IFNA,gp130,MAP3K1,RNF180,FBXO4,GHR,FGF10,SMC5,MAP3K7
GO-BP	GO:0044267	cellular protein metabolic process	88	0.0301	CAMK4,MAN2A1,FER,EFNA5,KLHDC7A,PADI2,ERRFI1,PIM1,BRPF3,PRMT7,MAPK13,SRPK1,FKBP51,UBE2R2,VCP,NCBP1,PTPRC,NBR1,BRCA1,MOCS1,SECISBP2,SEMA4D,ISPD,EP300,MRPL32,HECW1,STK17A,EGFR,NTRK2,DAPK1,CTSL2,Cdc14B,IGFI,RPRD1A,IFNA,CPEB2,gp130,MAP3K1,PDE4D,RNF180,PTPRK,MAST4,FBXO4,GHR,NIM1,FGF10,MRPS30,RPL27,PSME3,WNK4,EZH1,CBFB,HSF4,TARS,ADAMTS12,DUS2,SKP2,RICTOR,DPH5,IFNB,DCAF12,CDK10,DPEP1,RPL13,FAS,SH3RF2,LAR…
GO-BP	GO:0010033	response to organic substance	43	0.0302	FER,EFNA5,PADI2,PIM1,DNAJB5,VCP,DGKQ,BRCA1,ADAMTS12,LIFR,OSMR,IFNLR1,LSM14A,kcnma1,IFNB,FAS,HID1,IL18,GRB2,RYR2,EP300,LANCL2,EGFR,NTRK2,DAPK1,IGFI,SOX5,IFNA,IL7R,CPEB2,gp130,MAP3K1,PDE4D,ERBB2IP,PTPRK,GHR,FGF10,ROR2,NFIL3,MAP3K7,TRIM13,RAMP2,TMEM204
GO-BP	GO:0007275	multicellular organismal development	84	0.0302	CAMK4,MAN2A1,EFNA5,PADI2,ERRFI1,CACNA1S,SMPD3,SLC7A6OS,LHFPL5,TMOD1,PTPRC,NBR1,BRCA1,RND2,WNK4,CNTNAP1,CBFB,TRADD,HSF4,DNAAF1,ADAMTS12,NFATC3,GDNF,RICTOR,GRHL3,kcnma1,S1PR1,IFNB,PTCH1,IGFI,CTNND2,FHOD3,SOX5,IFNA,IL7R,gp130,MAP3K1,THEMIS,GHR,SEPP1,FGF10,COL4A3BP,ZFAND5,TMC1,ROR2,MAP3K7,CPZ,PEX2,APP,NDP,NLGN4,NPR3,SPEF2,RAMP2,AFG3L2,TMEM204,ANKRD11,ACTG2,FAS,Tulp,LIPA,USH1G,IL18,LLGL2,FEZF1,PTPRZ1,…
GO-BP	GO:0001932	regulation of protein phosphorylation	26	0.0302	FER,EFNA5,ERRFI1,PIM1,PTPRC,NBR1,DUS2,RICTOR,IFNB,CDK10,FAS,IL18,GRB2,SEMA4D,EGFR,NTRK2,IGFI,IFNA,gp130,MAP3K1,PDE4D,GHR,FGF10,HMGCR,MAP3K7,MICAL1
GO-BP	GO:0050794	regulation of cellular process	169	0.0311	CAMK4,MAN2A1,FER,EFNA5,ARHGEF10L,RCC2,PADI2,ERRFI1,CACNA1S,PIM1,PRMT7,MAPK13,SRPK1,TEAD3,DNAJB5,VCP,NCBP1,TMOD1,DGKQ,PTPRC,RHOT2,NBR1,BRCA1,RND2,VAT1,PSME3,WNK4,LNPEP,TRIM14,GPR78,MAP3K7,CPZ,EDIL3,ZFHX4,PEX2,APP,NDP,NLGN4,TRIM13,KCNRG,NPR3,MCHR1,PSMC3IP,MICAL1,MAPK14,RAMP2,ZACN,IFNA,CDC42SE2,FAM154A,GRIN2C,RASSF9,PURA,MED18,CCR10,SIGMAR1,XPA,TMEM204,VOPP1,LANCL2,EGFR,ADCY1,TLE1,RASEF,NTRK2,DAPK1,…
GO-BP	GO:0031399	regulation of protein modification process	34	0.0351	FER,EFNA5,ERRFI1,PIM1,VCP,PTPRC,NBR1,BRCA1,DUS2,SKP2,RICTOR,IFNB,CDK10,FAS,SH3RF2,IL18,GRB2,SEMA4D,EP300,EGFR,NTRK2,Cdc14B,IGFI,IFNA,gp130,MAP3K1,PDE4D,RNF180,FBXO4,GHR,FGF10,HMGCR,MAP3K7,MICAL1
GO-BP	GO:0048534	hematopoietic or lymphoid organ development	15	0.0408	CAMK4,SMPD3,SLC7A6OS,PTPRC,CBFB,NFATC3,IFNB,FAS,PTPRZ1,EP300,GLI3,IFNA,IL7R,THEMIS,FGF10
GO-BP	GO:0030097	hemopoiesis	14	0.0424	CAMK4,SMPD3,SLC7A6OS,PTPRC,CBFB,NFATC3,IFNB,FAS,PTPRZ1,EP300,GLI3,IFNA,IL7R,THEMIS
GO-BP	GO:0060255	regulation of macromolecule metabolic process	97	0.0432	CAMK4,FER,EFNA5,PADI2,ERRFI1,PIM1,PRMT7,SRPK1,TEAD3,DNAJB5,VCP,NCBP1,DGKQ,PTPRC,NBR1,BRCA1,PSME3,CBFB,Mlx,HSF4,ESRP2,NFATC3,DUS2,SKP2,GDNF,RICTOR,GRHL3,TBC1D5,TEF,L3MBTL2,EP300,GLI3,TDRD7,LANCL2,EGFR,TLE1,NTRK2,DAPK1,PTCH1,Cdc14B,HABP4,ZNF367,IGFI,RPRD1A,SOX5,IFNA,IL7R,CPEB2,gp130,MAP3K1,PDE4D,RNF180,ERBB2IP,PTPRK,FBXO4,IFNB,ARID3C,CDK10,CHMP1A,DPEP1,ACTG2,FAS,SH3RF2,LARS,TCERG1,ICT1,IL18,SUMO2,N…
GO-BP	GO:0065007	biological regulation	185	0.0436	CAMK4,MAN2A1,FER,EFNA5,ARHGEF10L,RCC2,PADI2,ERRFI1,CACNA1S,PIM1,SMPD3,PRMT7,MAPK13,SRPK1,CLPS,TEAD3,DNAJB5,VCP,NCBP1,TMOD1,DGKQ,PTPRC,RHOT2,NBR1,BRCA1,RND2,VAT1,LNPEP,TRIM14,GPR78,MAP3K7,CPZ,EDIL3,ZFHX4,PEX2,APP,NDP,CSMD1,NLGN4,TRIM13,KCNRG,NPR3,MCHR1,PSMC3IP,MICAL1,MAPK14,KIF18A,BDNF,GLI3,TDRD7,STK17A,VOPP1,LANCL2,EGFR,ADCY1,TLE1,RASEF,NTRK2,DAPK1,PTCH1,Cdc14B,HABP4,ZNF367,IGFI,CTNND2,FHOD3,RPRD…
GO-BP	GO:0010941	regulation of cell death	31	0.0436	PIM1,VCP,PTPRC,BRCA1,PSME3,OSGIN1,DUS2,SKP2,GDNF,kcnma1,IFNB,DPEP1,FAS,BTG1,BDNF,GLI3,STK17A,EGFR,TLE1,NTRK2,DAPK1,IGFI,IFNA,MAP3K1,GHR,FGF10,MAP3K7,TRIM13,MICAL1,RAMP2,SIGMAR1
GO-BP	GO:0002520	immune system development	16	0.0439	CAMK4,SMPD3,SLC7A6OS,PTPRC,CBFB,NFATC3,IFNB,FAS,PTPRZ1,EP300,GLI3,IFNA,IL7R,THEMIS,FGF10,SPEF2
GO-BP	GO:0002253	activation of immune response	7	0.0468	PTPRC,LSM14A,IFNB,IFNA,PDE4D,ERBB2IP,THEMIS
