# Supplementary material for: Whole-genome resequencing of Xishuangbanna fighting chicken to identify signatures of selection
Source: Genet Sel Evol. 2016 Aug 26;48(1):62. doi: 10.1186/s12711-016-0239-4 (PMC5000499; doi:10.1186/s12711-016-0239-4)
Supplement: Supplementary file 6 — 10.1186/s12711-016-0239-4 KEGG analysis for all genes under selection in YNLC. The table provides the significantly enriched KEGG pathways among putatively selected genes in YNLC. [file 12711_2016_239_MOESM6_ESM.xls]

## Sheet: Additional file 6
Table S5|KEGG analysis for all genes under selection in YNLC.
Category	Term ID	Term description	Involved gene number	P value	Gene symbols
KEGG-pathway	KEGG:04622	RIG-I-like receptor signaling pathway	7	1.71e-09	MAPK13,TRADD,IFNB,IFNA,MAP3K1,MAP3K7,MAPK14
KEGG-pathway	KEGG:04630	Jak-STAT signaling pathway	10	3.38e-07	PIM1,LIFR,OSMR,IFNB,GRB2,EP300,IFNA,IL7R,gp130,GHR
KEGG-pathway	KEGG:04623	Cytosolic DNA-sensing pathway	3	1.86e-06	IFNB,IL18,IFNA
KEGG-pathway	KEGG:04060	Cytokine-cytokine receptor interaction	11	2.02e-06	LIFR,OSMR,IFNB,FAS,IL18,EGFR,IFNA,IL7R,gp130,GHR,CCR10
KEGG-pathway	KEGG:04140	Regulation of autophagy	2	7.21e-06	BECN1,IFNA
KEGG-pathway	KEGG:05168	Herpes simplex infection	8	2.02e-05	SRPK1,UBE2R2,SKP2,IFNB,FAS,EP300,IFNA,MAP3K7
KEGG-pathway	KEGG:04620	Toll-like receptor signaling pathway	5	3.57e-05	MAPK13,IFNB,IFNA,MAP3K7,MAPK14
KEGG-pathway	KEGG:05164	Influenza A	7	6.89e-05	MAPK13,IFNB,FAS,IL18,EP300,IFNA,MAPK14
KEGG-pathway	KEGG:04621	NOD-like receptor signaling pathway	5	0.00278	MAPK13,IL18,ERBB2IP,MAP3K7,MAPK14
KEGG-pathway	KEGG:04068	FoxO signaling pathway	9	0.0217	MAPK13,SKP2,S1PR1,GRB2,EP300,EGFR,IGFI,IL7R,MAPK14
KEGG-pathway	KEGG:04912	GnRH signaling pathway	7	0.0221	CACNA1S,MAPK13,GRB2,EGFR,ADCY1,MAP3K1,MAPK14
